# Supplementary material for: Regioselective Arene C–H Borylation with a MOF-Immobilized Iridium Bipyridine Catalyst
Source: ACS Appl Mater Interfaces. 2026 Feb 13;18(7):11467–76. doi: 10.1021/acsami.5c24764 (PMC12954667; doi:10.1021/acsami.5c24764)
Supplement: Supplementary file 1 [file am5c24764_si_001.zip]

Archive with 28 entries (27 files):
- DFT_coordinates_and_input_files/
- DFT_coordinates_and_input_files/10_AA_Relax_para.xyz
- DFT_coordinates_and_input_files/11_TS_MOF_meta.xyz
- DFT_coordinates_and_input_files/12_TS_HL_meta.xyz
- DFT_coordinates_and_input_files/13_TS_Relax_meta.xyz
- DFT_coordinates_and_input_files/14_TS_MOF_para.xyz
- DFT_coordinates_and_input_files/15_TS_HL_para.xyz
- DFT_coordinates_and_input_files/16_TS_Relax_para.xyz
- DFT_coordinates_and_input_files/17_OA_MOF_meta.xyz
- DFT_coordinates_and_input_files/18_OA_HL_meta.xyz
- DFT_coordinates_and_input_files/19_OA_Relax_meta.xyz
- DFT_coordinates_and_input_files/1_PhTIPS_substrate.xyz
- DFT_coordinates_and_input_files/20_OA_MOF_para.xyz
- DFT_coordinates_and_input_files/21_OA_HL_para.xyz
- DFT_coordinates_and_input_files/22_OA_Relax_para.xyz
- DFT_coordinates_and_input_files/23_Orca_inp_AA_MOF_para.txt
- DFT_coordinates_and_input_files/24_Orca_inp_AA_HL_para.txt
- DFT_coordinates_and_input_files/25_Orca_inp_AA_HL_para_SP.txt
- DFT_coordinates_and_input_files/26_Orca_inp_AA_Relax_para.txt
- DFT_coordinates_and_input_files/2_bpyIrBpin3_MOF.xyz
- DFT_coordinates_and_input_files/3_bpyIrBpin3_HL.xyz
- DFT_coordinates_and_input_files/4_bpyIrBpin3_Relax.xyz
- DFT_coordinates_and_input_files/5_AA_MOF_meta.xyz
- DFT_coordinates_and_input_files/6_AA_HL_meta.xyz
- DFT_coordinates_and_input_files/7_AA_Relax_meta.xyz
- DFT_coordinates_and_input_files/8_AA_MOF_para.xyz
- DFT_coordinates_and_input_files/9_AA_HL_para.xyz
- DFT_coordinates_and_input_files/Index.xlsx
