# Supplementary material for: Regioselective Arene C–H Borylation with a MOF-Immobilized Iridium Bipyridine Catalyst
Source: ACS Appl Mater Interfaces. 2026 Feb 13;18(7):11467–76. doi: 10.1021/acsami.5c24764 (PMC12954667; doi:10.1021/acsami.5c24764)
Supplement: Supplementary file 1 [file am5c24764_si_001.zip › DFT_coordinates_and_input_files/10_AA_Relax_para.xyz]

126
Coordinates from ORCA-job 2_p_qmreg_all_cpcm E -2709.966249052067
  Ir          0.60484992717625      0.05235415912262      0.55791773593123
  O           2.81736778907703     -1.06944371186829      2.24715455398716
  O           3.68467862052579      0.16118236163750      0.52228837285636
  O           2.14707070359814      1.00461029161921     -1.94302378457118
  O           0.46121018554606     -0.45211471965315     -2.45167510377124
  O           1.71997097679378     -2.66286816548214     -0.41598508678852
  O          -0.27426917292001     -2.88389047452336      0.68039462451477
  N           0.05856423784537      0.08311301903749      2.71771328880703
  N           0.86718861828244      2.14732345324792      1.25154916214524
  C          -0.36338662454704     -0.99729204651230      3.38957418778219
  C          -0.53225854466120     -1.00198750231290      4.76503334252322
  C          -0.26489015987030      0.16401012761901      5.47491080749128
  C           0.15436426462229      1.28878163696955      4.78327598510593
  C           0.31509500990659      1.22245531538829      3.39636016873395
  C           0.79641986695380      2.35752595177514      2.58864217024065
  C           1.20413208764584      3.57034584512665      3.14973974417525
  C           1.67572758040444      4.58115209662144      2.32781541108764
  C           1.73303213804071      4.35950652748026      0.95551875814033
  C           1.32500761059201      3.13132197083860      0.46034017699792
  C           4.21723105510511     -0.85639889369295      2.56725435667640
  C           4.81396888258394     -0.48531345374822      1.17253971568894
  C           4.77980576584634     -2.12282031612766      3.19041147744116
  C           4.27300302321254      0.30123900056619      3.56427808514521
  C           5.16673068041989     -1.71386518363555      0.33546288537704
  C           5.98254971843860      0.48539097987928      1.20955827397232
  C           2.32595553849775      0.64687943873164     -3.33817656574386
  C           0.91410999597917      0.09927768636811     -3.71491893691605
  C           2.76727216737898      1.87579989199611     -4.11654638931923
  C           3.41106191910510     -0.42930712997224     -3.38519071309333
  C           0.91204230550361     -1.00179103123630     -4.76349802138090
  C          -0.06402228904578      1.20540987980365     -4.11020472172038
  C           1.33695601086671     -4.05406022826434     -0.55208603272685
  C           0.30129422357381     -4.21791446997200      0.60327581614141
  C           2.57773051583875     -4.92370034527985     -0.42747613753362
  C           0.96289099811445     -4.49500822173088      1.95355317766861
  C           0.71353208539663     -4.21737745743112     -1.93791644783942
  C          -0.80635724788946     -5.22322656758466      0.33748047832597
  B           2.51646138552664     -0.32522182639806      1.09586372038772
  B           1.14563503606088      0.18699659360480     -1.39842765326902
  B           0.68202007786567     -1.95937477016012      0.21343506119247
  H          -0.55112255933376     -1.87906544675211      2.78277609559394
  H          -0.86476399879668     -1.90603385692823      5.26474414715247
  H           0.35402024155986      2.20796361287102      5.32133911943342
  H           1.16196669198174      3.72417118334475      4.22161544508328
  H           2.09659261603434      5.12040231439744      0.27280040629784
  H           1.38334556702154      2.89313148450646     -0.59813424517697
  H           4.29769727582422     -2.30371428826346      4.15679158715978
  H           4.60274805938659     -2.99057935522520      2.55052273588592
  H           5.85807013759524     -2.02372018759226      3.35918711754910
  H           5.29328282711257      0.48332940897052      3.91808847984377
  H           3.88686800084899      1.22123189013244      3.11155221952988
  H           3.64457300225494      0.05347236989505      4.42627552645276
  H           4.32354418260367     -2.40999983793218      0.29932236470392
  H           5.38216931182434     -1.39068849017266     -0.68782107661685
  H           6.04854358767574     -2.22880250881000      0.73129188961590
  H           5.70072385219374      1.43784977916961      1.66460320844216
  H           6.32579634329411      0.68213714408235      0.18892555690708
  H           6.81855021739863      0.05762647024381      1.77458562338140
  H           2.82153832739102      1.65321821931466     -5.18828307818593
  H           2.08088403940645      2.71296629859311     -3.96777507420637
  H           3.76278767152226      2.18464023120224     -3.78179293147539
  H           3.09970666186132     -1.31944844495574     -2.82816353365484
  H           3.65123555161630     -0.71566698006346     -4.41474179941508
  H           4.31506562355316     -0.03332308844181     -2.91236609216366
  H           1.47504018845094     -1.87302584733517     -4.42180213409547
  H          -0.11705554404294     -1.31662064548167     -4.96571411988424
  H           1.35024302919203     -0.64283154246341     -5.70181460211792
  H          -0.04034950771299      2.02563265868496     -3.38508921689379
  H          -1.07680683023866      0.79023145548492     -4.12984512183337
  H           0.16399613431225      1.60974061350535     -5.10217846693312
  H           2.30780164098160     -5.98570375519443     -0.44963055230618
  H           3.24921866981112     -4.72367086616906     -1.26879635923013
  H           3.11967545194342     -4.71752555516955      0.49873037242326
  H           1.38939403603841     -5.50274084605660      1.99473071523687
  H           1.75153510797438     -3.76211686497312      2.15546339606749
  H           0.20638332118463     -4.41225520706712      2.74125456549982
  H          -0.17183911880678     -3.58246568911613     -2.04334414592255
  H           0.43656360061560     -5.25803389108131     -2.13679800671829
  H           1.44486554011398     -3.90369306491995     -2.68934727604421
  H          -1.47962569938756     -5.26588305609580      1.19994086318007
  H          -1.39280015590052     -4.94937933840734     -0.54267198145217
  H          -0.38694556203322     -6.22396295562211      0.18357639971842
  Si         -3.84190466181313      3.08500043624296      2.57814951471501
  C          -3.02137832994591      1.72705730456776      1.52763193977225
  C          -3.20044537572414      0.35077846346339      1.81286057234980
  H          -3.79329611982699      0.04905865269784      2.67142025021488
  C          -2.27045925864122      2.03739998672014      0.39364876779966
  H          -2.11061495865986      3.07278172199392      0.10658307766112
  C          -1.72117895451368      1.04512941196456     -0.43458836931355
  H          -1.24971277727826      1.32589495957917     -1.36999614999213
  C          -3.12365156720923      2.98256181640816      4.35006366595861
  H          -2.03430767017651      2.97686371075982      4.17488904375075
  C          -5.74796559401489      2.89156165203906      2.47912164619114
  H          -6.00129809485779      3.42137565189935      1.54518733134452
  C          -3.47515922240107      1.68150734648816      5.08571639697837
  H          -4.55840016698064      1.57850344816145      5.22188314345298
  H          -3.01904737536565      1.67221525120451      6.08537324886983
  H          -3.11194212766485      0.79569123392481      4.55801413647765
  C          -3.43552237067732      4.18726112845905      5.25204446819785
  H          -3.16149789244741      5.14073890144080      4.79196342930230
  H          -2.87922084161206      4.10528474908956      6.19594051637084
  H          -4.49883181100422      4.23468758959529      5.50715059422182
  C          -6.26754344201311      1.45453709874107      2.33044026687069
  H          -5.83135678141042      0.94502640667691      1.46661904080266
  H          -7.35875958845863      1.45859343943206      2.20625335926439
  H          -6.04561026418756      0.85384486148439      3.22090072081020
  C          -6.49695950569709      3.58890828850206      3.62671428080685
  H          -6.34575845279342      3.05257674622596      4.57039339532262
  H          -7.57704724413240      3.59762700198275      3.42829067730394
  H          -6.17866292780109      4.62451070485276      3.77890181337132
  C          -3.38710268150654      4.76007042532108      1.77483051034588
  H          -3.50884383051638      4.57575417773069      0.69495297312513
  C          -1.92158200089945      5.14806482633170      2.01896951480711
  H          -1.74580563592120      5.39399015963109      3.07271804699040
  H          -1.64413460594394      6.03147668585986      1.42788432027716
  H          -1.22793647084462      4.34344557980326      1.75709905365743
  C          -4.31874911598600      5.93344388183422      2.11523181306768
  H          -5.35897223333211      5.72307951345096      1.84749642420511
  H          -4.01205225484340      6.83184840049282      1.56290714037933
  H          -4.29310126825205      6.18490119711485      3.18117453558565
  C          -1.92446492998542     -0.30795482495023     -0.13561562812106
  H          -1.62537764174681     -1.07345941312444     -0.84176475659937
  C          -2.67304478655641     -0.63991140995522      1.00532960983372
  H          -2.84175381006686     -1.68661609046229      1.24153680297131
  H          -0.38777341979203      0.20024246191560      6.55305381782109
  H           1.99585636777120      5.52735740751121      2.75310274287519
