# Supplementary material for: Regioselective Arene C–H Borylation with a MOF-Immobilized Iridium Bipyridine Catalyst
Source: ACS Appl Mater Interfaces. 2026 Feb 13;18(7):11467–76. doi: 10.1021/acsami.5c24764 (PMC12954667; doi:10.1021/acsami.5c24764)
Supplement: Supplementary file 1 [file am5c24764_si_001.zip › DFT_coordinates_and_input_files/11_TS_MOF_meta.xyz]

800
Coordinates from ORCA-job 3ts_m_tightoptts_freq
  Zn         -0.24529999999998      1.84130000000026     14.41309999999996
  Zn         -0.19810000000085     -3.77950000000023     14.02129999999999
  Cl          0.66010000000001      3.52160000000008     15.30530000000001
  Cl          0.73320000000007     -5.54840000000005     14.68890000000001
  Zn         -1.69999999999996     -0.89249999999904     12.88230000000016
  N           0.34569999999928      0.06439999999931     15.00619999999958
  N           0.39439999999999     -2.09189999999955     14.83169999999910
  N          -0.01470000000096      1.61010000000132     12.47309999999970
  N          -2.18489999999583      1.63530000000361     14.59050000000012
  N          -2.13149999999631     -3.59519999999725     14.30289999999843
  N          -0.03909999999846     -3.32749999999622     12.11630000000041
  C           1.26119999999923     -0.36289999999867     15.90300000000013
  C           1.29260000000108     -1.77379999999890     15.78930000000065
  N          -0.14589999999950     -0.98299999999793     14.39239999999969
  C           2.07769999999895      0.31359999999884     16.81460000000108
  C           2.14129999999907     -2.55069999999976     16.58399999999948
  C           2.90209999999887     -0.46470000000090     17.58569999999894
  C           2.93309999999787     -1.86999999999591     17.47269999999978
  H           2.15770000000005     -3.62470000000017     16.48789999999993
  H           2.04749999999994      1.38899999999933     16.89069999999979
  Zn        -15.29140000000038     -0.04120000000374      1.49480000000006
  Cl        -16.55709999999949      1.45289999999852      0.71759999999968
  Zn        -13.18179999999994     -2.48790000000445      2.75800000000053
  N         -15.53479999999886     -1.89000000001101      0.86460000000020
  C         -16.40279999999613     -2.45960000000147      0.00020000000041
  N         -14.75300000000067     -2.82860000000353      1.33619999999739
  C         -17.44179999999338     -1.93740000000102     -0.77650000000071
  C         -18.12949999999647     -2.83399999998489     -1.55320000000288
  H         -17.67480000000096     -0.88470000001031     -0.75160000000029
  Zn        -13.98950000000130     -5.56140000000191      1.38020000000038
  Zn         -9.89320000000041     -1.71239999999691      1.94879999999943
  Zn         -6.20639999999856      7.46760000000054     -3.34870000000005
  Zn        -11.47140000000650      9.51290000001176     -3.84719999999801
  Zn         -6.91359999999942    -11.85430000000265     -5.06379999999952
  Zn         -2.71999999999999     -8.11969999999756     -4.22059999999956
  Cl        -14.47470000000027     -7.43400000000141      0.54600000000030
  Zn         -8.11370000000422     10.17119999999868     -4.41039999999998
  Zn         -3.62489999999733    -11.06240000000022     -5.82689999999963
  N         -15.05079999999957     -3.99950000002776      0.83120000000524
  N         -11.31359999999978     -0.50349999999839      1.35550000000198
  N         -13.35879999999825      0.19099999999052      1.19300000000087
  N          -8.15099999999807      7.37850000000709     -3.14689999999580
  N         -10.17600000000146      8.13059999999742     -3.30659999999869
  N         -12.16549999999655     -4.89139999999161      1.04950000000062
  N         -10.60380000000511     -3.41489999999798      1.31330000000202
  N          -6.14619999999932    -10.21749999999929     -4.28709999999907
  N          -4.56640000000266     -8.76859999999993     -3.96779999999884
  N         -15.30300000000249     -0.34310000000564      3.43720000000183
  N         -14.07809999999897     -5.37570000000442      3.33800000000066
  C         -16.08599999999791     -3.83940000001756     -0.02199999999937
  C         -11.26209999999717      0.66460000000703      0.68979999999777
  C         -12.59740000000115      1.12229999998262      0.58259999999967
  C          -8.94580000000455      6.43620000000075     -2.60710000000394
  C         -10.27050000000386      6.92449999999971     -2.71029999999916
  C         -11.08379999999903     -5.36859999999832      0.40009999999087
  C         -10.06339999999931     -4.40310000000157      0.57530000000459
  C          -6.66840000000167     -9.26259999999908     -3.49379999999920
  C          -5.63749999999785     -8.31449999999978     -3.28520000000025
  N         -12.56809999999996     -0.75569999999903      1.64099999999526
  N          -8.90879999999854      8.36999999999844     -3.54899999999436
  N         -11.84790000000104     -3.73330000001121      1.57850000000265
  N          -4.90320000001041     -9.89609999999940     -4.55090000000261
  N         -13.77690000000248     -4.22030000000703      3.87559999999131
  N         -14.51230000000339     -1.26029999999086      3.93539999999726
  N         -11.59790000000090     -2.12089999999768      4.18270000000045
  C         -16.79860000000025     -4.73839999999225     -0.82170000000093
  C         -10.19090000000025      1.38729999999886      0.16549999999983
  C         -12.90300000000237      2.33049999999679     -0.05139999999923
  C          -8.65899999999663      5.20260000000305     -2.02349999999840
  C         -11.35730000000340      6.18610000000154     -2.23209999999924
  C         -10.85909999999985     -6.53480000000033     -0.33630000000414
  C          -8.78669999999810     -4.57179999999788      0.03600000000143
  C          -7.93599999999206     -9.10949999999707     -2.92810000000053
  C          -5.84780000000088     -7.17339999999701     -2.50690000000204
  C         -17.81379999999113     -4.20810000000927     -1.57549999999084
  C         -10.50170000000100      2.57199999999897     -0.45390000000240
  C         -11.84280000000216      3.04390000000251     -0.55990000000281
  C          -9.73199999999768      4.48919999999354     -1.55069999999653
  C         -11.06949999999938      4.97190000000478     -1.65410000000184
  C          -9.60229999999525     -6.69149999998569     -0.87149999999874
  C          -8.57340000000347     -5.72300000000458     -0.68200000000367
  C          -8.13439999999896     -7.98480000000433     -2.16489999999771
  C          -7.10099999999874     -7.02380000000084     -1.96150000000104
  O          -9.46359999999695      3.28790000000783     -0.96830000000065
  O         -12.11399999999907      4.23339999999694     -1.17450000000384
  O          -9.36669999999993     -7.81919999999500     -1.60260000000087
  O          -7.32900000000310     -5.90809999999800     -1.21049999999909
  H         -16.54849999999981     -5.78739999999806     -0.83109999999950
  H          -9.17090000000027      1.04840000000036      0.23820000000034
  H         -12.37160000000037      6.54209999999934     -2.30520000000055
  H          -7.65539999999908      4.82030000000132     -1.93729999999988
  H         -13.91319999999917      2.69449999999774     -0.14000000000079
  H         -11.62369999999961     -7.27900000000104     -0.48540000000005
  H          -5.07720000000023     -6.43950000000032     -2.33760000000058
  H          -8.72480000000155     -9.82799999999855     -3.07730000000069
  H          -8.00269999999869     -3.84480000000225      0.16889999999949
  Zn          3.84749999999819     10.64590000000141      8.95920000000090
  Cl          4.00160000000008     10.33809999999998     11.03819999999999
  Zn          3.58460000000633     11.06719999999930      5.53940000000058
  N           5.44129999999768     11.29299999999891      8.01519999999980
  C           6.69040000001074     11.62179999999936      8.41099999999942
  N           5.37630000000110     11.42400000000018      6.71370000000493
  C           7.30309999999937     11.66290000000089      9.66740000000158
  C           8.61639999999191     12.05650000000028      9.69019999999955
  H           6.75650000000027     11.39500000000084     10.55760000000005
  Zn          6.63599999999844     12.03629999999799      4.27059999999928
  Zn          2.53980000000098      7.95880000000578      4.01129999999722
  Zn         -1.28690000000045     -0.61120000000035      9.31059999999851
  Zn         13.73090000000180      5.51190000000348     -1.72190000000053
  Zn          9.60909999999964      1.71080000000016     -2.42090000000187
  Cl          8.50549999999954     12.60090000000011      3.47750000000010
  Zn         12.92150000000103      2.43900000000380     -3.11790000000089
  N           6.51969999999754     11.82320000000173      6.21620000000085
  N           3.05219999999979      8.06870000000207      5.95670000000054
  N           3.40829999999978      9.09539999999878      7.83320000000168
  N          -0.33709999999923      0.61169999999995     10.57639999999993
  N           5.86739999999790     10.32120000000057      3.69609999999518
  N           4.32660000000986      8.80190000000543      3.54330000000143
  N          11.87729999999853      4.88280000000003     -1.50620000000312
  N          10.32469999999907      3.39020000000441     -1.72920000000815
  N           2.52509999999331     11.93720000000787      8.31860000000172
  N           5.12029999999195     13.24370000000077      3.98129999999541
  C           7.39609999997784     11.96870000000150      7.23390000000054
  C           2.97520000000218      7.13370000000076      6.92250000000090
  C           3.19759999999957      7.80410000000141      8.14960000000143
  C           0.47239999999866      1.65620000000080     10.32240000000003
  C           0.67730000000191      2.31569999999813     11.55820000000010
  C           6.37580000000258      9.35050000000581      2.91530000000215
  C           5.37000000001962      8.35849999999813      2.81289999998740
  C          10.79100000000897      5.37259999998044     -0.87560000000685
  C           9.77749999999478      4.39509999999804     -1.01970000000478
  N           3.30840000000080      9.21800000000042      6.53199999999797
  N          -0.60449999999976      0.61319999999891     11.85899999999983
  N           4.65760000001480      9.96240000000362      4.05520000000421
  N          11.56759999999837      3.70820000000649     -2.00100000000059
  N           3.95610000000583     12.90570000000008      4.47569999999877
  N           2.42729999997608     12.13120000000827      7.02779999999973
  N           1.79480000000078     10.68439999999329      4.40630000000729
  C           8.73599999998545     12.36659999999635      7.27719999999754
  C           2.70959999999894      5.76519999999868      6.88959999999918
  C           3.11929999999948      7.14799999999843      9.38020000000171
  C           1.04800000000046      2.13159999999968      9.14509999999961
  C           1.42980000000212      3.48889999999817     11.65440000000067
  C           7.62179999999529      9.21199999999628      2.30199999999747
  C           5.58649999999980      7.19240000000225      2.07340000000091
  C          10.55570000000100      6.56480000001068     -0.18759999999993
  C           8.50400000000194      4.56399999999567     -0.47240000000438
  C           9.31939999997681     12.40170000000563      8.51759999999881
  C           2.60680000000124      5.13299999999800      8.10109999999991
  C           2.79719999999991      5.81459999999862      9.33679999999939
  C           1.76390000000020      3.29580000000022      9.24230000000030
  C           1.94869999999918      3.97539999999944     10.48010000000119
  C           7.82869999999591      8.05370000000172      1.59579999999793
  C           6.81730000000160      7.05679999999574      1.47780000000025
  C           9.29829999999505      6.72870000000909      0.34260000000086
  C           8.28290000000075      5.73599999999843      0.20879999999793
  O           2.29150000000011      3.80270000000237      8.08759999999955
  O           2.64499999999982      5.14999999999849     10.52090000000029
  O           9.05050000000084      7.88989999999743      1.01110000000564
  O           7.04780000000232      5.91619999999810      0.76040000000069
  H           9.26400000000197     12.62679999999910      6.37359999999774
  H           2.54460000000011      5.23249999999914      5.97090000000016
  H           1.58039999999990      4.00420000000033     12.58869999999988
  H           0.90810000000017      1.64550000000004      8.19679999999975
  H           3.27429999999981      7.65619999999812     10.31769999999978
  H           8.39079999999847      9.96309999999829      2.37719999999977
  H           7.72950000000006      3.82140000000033     -0.57250000000006
  H          11.31139999999877      7.32379999999822     -0.07100000000139
  H           4.82769999999904      6.43660000000075      1.96619999999857
  Zn         -7.57199999999838     10.68480000000051     -7.79329999999952
  Cl        -13.50560000000166      9.09380000000020     -3.49409999999953
  Cl         -7.23220000000000     10.99609999999997     -9.84900000000009
  N         -10.89319999999878      9.84350000000177     -5.69789999999992
  N          -9.40689999998832     10.29440000000307     -7.20530000000217
  N         -10.68550000000426     11.08010000000997     -2.95750000000762
  N          -7.11580000000402     12.14540000002248     -6.55480000000329
  N          -6.59139999999519      9.19969999999822     -6.94780000000433
  C         -11.55300000000880      9.87540000000064     -6.87639999999915
  C         -10.58080000000476     10.17020000000102     -7.86250000000064
  N          -9.62950000000189     10.09600000000030     -5.93029999999781
  C         -12.89689999999863      9.68299999999955     -7.21180000000088
  C         -10.92319999999299     10.28139999999855     -9.21369999999929
  C         -13.21350000000631      9.79649999999544     -8.54099999999889
  C         -12.24529999999921     10.09009999999988     -9.52319999999556
  H         -10.17440000000057     10.50630000000075     -9.95660000000171
  H         -13.62920000000073      9.45890000000192     -6.45239999999852
  Zn         11.03689999999981     -9.15279999999678      4.10090000000106
  Cl         13.07499999999932     -8.72120000000018      3.78649999999999
  Zn          7.67979999999758     -9.83949999999660      4.61090000000069
  N          10.41869999999897     -9.37430000000033      5.95400000000037
  C          11.04410000000715     -9.30970000000060      7.14980000000148
  N           9.15519999999972     -9.64370000000134      6.16749999999931
  C          12.37209999999760     -9.05860000000284      7.50909999999914
  C          12.65170000001313     -9.07380000000239      8.85139999999411
  H          13.12080000000411     -8.86629999999972      6.75709999999996
  Zn          7.06820000000137    -10.20019999999840      8.00750000000132
  Zn          5.77560000000055     -7.23189999999804      3.37589999999796
  Zn         14.93979999999906     -0.02649999999712     -1.76639999999928
  Cl          6.68320000000004    -10.39440000000008     10.06969999999987
  N           8.90020000000242     -9.76259999999910      7.44650000000185
  N           7.70979999999869     -7.09319999999606      3.21429999999954
  N           9.73610000000967     -7.82139999999618      3.45659999999937
  N          10.96059999999952      0.49670000000375     -1.72099999999515
  N          12.99899999999999     -0.19139999998980     -1.46610000000480
  N           6.05909999999987     -8.80739999999942      7.04620000000322
  N           5.59830000000173     -7.65850000000224      5.26940000000192
  N          -0.48930000000046     -2.17009999999898     10.33780000000035
  N          10.29519999999820    -10.77840000000588      3.28149999999983
  N           6.70549999999565    -11.73950000000260      6.84240000000305
  C          10.05079999999720     -9.56389999999937      8.12609999999735
  C           8.51130000000142     -6.16449999999942      2.65939999999650
  C           9.83569999999647     -6.63900000000614      2.81620000000206
  C          10.88910000000064     -0.61339999998726     -0.96250000000328
  C          12.22030000000266     -1.06630000000533     -0.79759999999324
  C           5.13370000000154     -7.89940000000380      7.41550000000031
  C           4.83359999999423     -7.14910000000227      6.25349999999947
  C           0.65010000000151     -3.90190000000210     11.11240000000048
  C           0.35569999999879     -3.14579999999979      9.95160000000003
  N           8.46460000000278     -8.06329999999758      3.67569999999866
  N          12.22320000000135      0.72270000000213     -2.00040000000049
  N           6.31129999999612     -8.63930000000195      5.77030000000024
  N          -0.69630000000178     -2.30280000000040     11.62449999999926
  N           6.90720000000361    -11.61620000000652      5.55419999999754
  N           9.02389999998587    -11.04409999999514      3.44869999999917
  N           6.18610000000196    -10.00860000000394      3.05249999999491
  C          10.35549999999283     -9.57479999999928      9.49089999999688
  C           8.23220000000005     -4.95490000000115      2.02199999999953
  C          10.92909999999640     -5.91540000000068      2.33380000000056
  C           9.80650000000005     -1.28200000000193     -0.38880000000261
  C          12.51110000000177     -2.21760000000205     -0.06140000000023
  C           4.50800000000061     -7.63190000000158      8.63530000000011
  C           3.90410000000067     -6.10779999999959      6.26779999999935
  C           1.52490000000178     -4.99019999999965     11.08419999999998
  C           0.93369999999888     -3.46289999999888      8.72040000000016
  C          11.66239999999170     -9.32710000000342      9.82370000000334
  C           9.31349999999963     -4.25370000000034      1.54659999999915
  C          10.64830000000122     -4.72810000000274      1.69869999999898
  C          10.10390000000059     -2.40920000000218      0.33790000000172
  C          11.44039999999948     -2.87760000000032      0.49489999999687
  C           3.59259999999572     -6.60640000000326      8.64349999999838
  C           3.29420000000121     -5.85090000000252      7.47139999999896
  C           2.09749999999914     -5.28359999999921      9.87109999999989
  C           1.80160000000029     -4.52669999999895      8.70110000000006
  O           9.05889999999853     -3.07060000000000      0.91570000000096
  O          11.70209999999956     -4.00939999999752      1.21220000000791
  O           2.97099999999894     -6.33169999999882      9.82550000000061
  O           2.38460000000077     -4.83550000000156      7.50400000000052
  H           9.59099999999992     -9.77010000000084     10.22599999999837
  H           7.22799999999985     -4.58509999999976      1.89630000000000
  H          13.51719999999971     -2.58009999999823      0.06840000000015
  H           8.78879999999976     -0.94589999999941     -0.50139999999965
  H          11.94330000000246     -6.26149999999984      2.44380000000021
  H           4.72369999999997     -8.19230000000018      9.52979999999952
  H           0.71089999999987     -2.90810000000047      7.82580000000009
  H           1.75129999999997     -5.57230000000015     11.96230000000020
  H           3.66850000000010     -5.53020000000036      5.38909999999939
  Zn         -3.30970000000160    -10.65109999999976     -9.25279999999951
  Cl         -3.10930000000008    -10.38210000000000    -11.33310000000007
  Cl         -8.91640000000332    -12.30099999999902     -4.58380000000035
  N          -5.08529999999443    -11.10109999999941     -8.55329999999817
  N          -6.46340000000907    -11.56269999999847     -6.95049999999960
  N          -2.86000000000201     -9.12219999999896     -8.09850000000134
  N          -2.22539999998132    -12.04769999998755     -8.40119999999803
  N          -5.53370000001336    -13.15109999999980     -4.56120000000403
  C          -6.28649999999537    -11.29989999999982     -9.13850000000059
  C          -7.18820000000332    -11.60190000000016     -8.08980000000237
  N          -5.22699999999533    -11.26370000000072     -7.26170000000039
  C          -6.70739999999138    -11.25350000000117    -10.47129999999837
  C          -8.53800000001135    -11.86640000000183     -8.34179999999836
  C          -8.03379999999843    -11.51590000000150    -10.69890000000062
  C          -8.93190000000008    -11.81660000000022     -9.65419999999704
  H          -9.21629999999716    -12.09460000000018     -7.53510000000045
  H          -6.01210000000101    -11.02200000000066    -11.26249999999987
  Cl         16.15939999999984     -1.52949999999965     -0.93370000000050
  Cl         14.20920000000046      7.37180000000678     -0.85509999999795
  N          15.21029999999307      1.82019999999937     -1.14590000000239
  N          14.72020000000149      3.92810000001230     -1.10140000000095
  N          14.98309999999724      0.23379999999821     -3.71400000000064
  N          13.95289999999429      5.30160000000569     -3.66190000000270
  C          16.04389999999984      2.37920000001955     -0.24170000000283
  C          15.72379999999996      3.75819999999480     -0.21310000000369
  N          14.44380000000240      2.76359999999934     -1.63299999999930
  C          17.05340000000358      1.84820000000125      0.56729999999773
  C          16.40409999999664      4.64750000001034      0.62469999999836
  C          17.70919999999782      2.73519999999983      1.38170000000563
  C          17.39089999999878      4.10860000000864      1.40960000000086
  H          16.15270000000023      5.69620000000001      0.63770000000099
  H          17.28810000000010      0.79600000000082      0.53829999999916
  Zn          0.18550000000019     -1.31140000000084    -14.63479999999995
  Cl         -0.49489999999997     -3.10520000000008    -15.50589999999997
  Zn          1.29149999999999      1.62919999999949    -13.17799999999970
  N          -0.77019999999995      0.34300000000051    -15.08270000000003
  C          -1.81490000000032      0.61590000000201    -15.89459999999988
  N          -0.35559999999820      1.46839999999783    -14.55709999999955
  C          -2.62700000000056     -0.19460000000563    -16.69400000000091
  C          -3.61519999999834      0.44289999999153    -17.39910000000223
  H          -2.46879999999999     -1.26040000000006    -16.74069999999991
  Zn         -0.64389999999873      4.27579999999972    -14.29740000000038
  Zn          1.02789999999943      1.36549999999972     -9.72809999999994
  Cl         -1.84170000000005      5.88400000000032    -14.94430000000010
  N          -1.06910000000092      2.48350000000092    -14.97580000000072
  N           0.47720000000035     -0.20460000000145    -10.77160000000027
  N           0.17690000000040     -1.20619999999856    -12.66940000000015
  N          -2.59969999999926     -8.13949999999780     -6.18500000000146
  N          -0.63500000000162      3.88489999999762    -12.36729999999907
  N          -0.03229999999916      2.76239999999924    -10.61419999999953
  N          -6.06180000000213      8.00519999999990     -5.22059999999801
  N           2.03200000000032     -0.75739999999839    -14.99979999999973
  N           1.28209999998779      4.35790000000278    -14.64319999999904
  C          -2.01069999999847      2.01619999999955    -15.82419999999944
  C           0.01430000000030     -1.43689999999969    -10.47570000000048
  C          -0.18149999999939     -2.08910000000061    -11.71720000000009
  C          -2.23259999999847     -7.23999999999829     -7.12140000000001
  C          -2.40540000000174     -7.88389999999882     -8.37069999999986
  C          -1.30429999999897      4.42289999999965    -11.32960000000091
  C          -0.91320000000080      3.68839999999940    -10.18399999999919
  C          -5.68090000000295      8.30180000000174     -7.37689999999761
  C          -5.33369999999716      7.52430000000040     -6.24599999999901
  N           0.56310000000040     -0.10140000000185    -12.07889999999994
  N          -2.96410000000045     -9.24269999999858     -6.79719999999815
  N           0.10609999999797      2.90380000000195    -11.91309999999985
  N          -6.79400000000638      8.99760000000269     -5.66699999999664
  N           2.03129999999922      3.36169999999665    -14.24210000000016
  N           2.47159999999530      0.34860000000169    -14.45360000000059
  N           2.92990000000089      1.78109999999915    -11.80939999999997
  C          -3.02479999999866      2.64840000000635    -16.55039999999778
  C          -0.26230000000034     -2.07739999999819     -9.26389999999979
  C          -0.65730000000246     -3.39909999999721    -11.79009999999989
  C          -1.75990000000029     -5.92659999999941     -7.03820000000014
  C          -2.12210000000076     -7.23760000000125     -9.57479999999974
  C          -2.22079999999946      5.47389999999958    -11.25219999999993
  C          -1.44149999999972      3.97310000000093     -8.92280000000028
  C          -5.10849999999828      8.05789999999622     -8.62810000000036
  C          -4.39410000000076      6.49440000000073     -6.31889999999703
  C          -3.81060000000083      1.83759999999797    -17.32840000000306
  C          -0.73240000000010     -3.36779999999901     -9.34219999999986
  C          -0.92540000000166     -4.02060000000009    -10.59489999999949
  C          -1.47939999999979     -5.29579999999882     -8.22789999999985
  C          -1.66340000000173     -5.94619999999986     -9.48309999999997
  C          -2.73490000000045      5.74839999999956    -10.00799999999895
  C          -2.35509999999914      4.99829999999988     -8.85680000000012
  C          -4.19090000000058      7.03620000000111     -8.69570000000059
  C          -3.82919999999883      6.26859999999940     -7.55019999999896
  O          -1.01329999999947     -4.01260000000051     -8.17119999999944
  O          -1.38700000000001     -5.30180000000422    -10.65209999999931
  O          -3.62989999999722      6.77390000000002     -9.91180000000110
  O          -2.89799999999801      5.27500000000128     -7.63669999999865
  H          -3.16580000000002      3.71580000000100    -16.48819999999997
  H          -0.11729999999993     -1.59639999999984     -8.31049999999998
  H          -2.25209999999994     -7.71499999999938    -10.53180000000035
  H          -1.61659999999986     -5.42489999999999     -6.09529999999960
  H          -0.81009999999949     -3.90740000000034    -12.72769999999987
  H          -2.51849999999954      6.04420000000041    -12.11640000000000
  H          -4.11740000000021      5.90289999999988     -5.46189999999990
  H          -5.36610000000072      8.63289999999988     -9.50209999999946
  H          -1.16110000000022      3.42279999999988     -8.03990000000014
  Cl         -7.89840000000003     -1.22159999999984      1.49700000000002
  Cl         -5.03920000000001      5.84980000000027     -2.67920000000005
  N         -10.36179999999945     -1.85010000000044      3.84019999999699
  N          -5.87429999999103      9.19850000000811     -2.50750000000001
  Cl          0.98639999999998      1.25199999999999     -7.62089999999994
  Cl         -2.11810000000005     -6.37120000000004     -3.22019999999995
  N           2.80769999999920      1.64679999999995    -10.50980000000092
  N          -1.69240000000526     -9.74579999999781     -3.80340000000304
  N           1.43139999999765      9.58020000000141      3.79190000000039
  N          -3.09310000000499     -0.71059999999894     10.07869999999939
  Cl          4.60479999999993     -5.66719999999982      2.60029999999996
  Cl          7.57249999999998      1.29920000000011     -2.11280000000004
  N           5.46459999998703     -8.99960000000416      2.62309999999781
  N          10.14230000000044      1.90340000000094     -4.28340000000088
  N          -2.03470000001965    -10.86660000000210     -4.39499999999969
  N          -2.33480000001716    -12.22439999999085     -7.10829999999663
  N          -4.28559999999468    -12.87969999999993     -4.84959999999578
  N          11.39149999999927      2.13809999999946     -4.60370000000102
  N          14.22869999999995      1.16560000000396     -4.24060000000249
  N          13.63760000000136      4.15500000000014     -4.21079999999410
  N          -6.59419999999973     10.23340000000732     -2.86799999999724
  N          -9.41870000000524     11.34610000000393     -3.15619999999863
  N          -7.31100000000594     11.96790000001271     -5.27210000000156
  N          -3.23910000000011     -0.77040000000108     11.38339999999955
  N          -2.74639999999882      0.57939999999929     14.05860000000014
  N          -2.71630000000274     -2.49489999999798     13.90119999999975
  Zn         -1.56189999999802    -13.64760000000001     -4.78200000000068
  N          -3.48570000003942    -13.84029999999805     -4.45969999999966
  C          -4.23370000000448    -14.80399999999834     -3.87929999999935
  C          -5.57389999998633    -14.35310000000460     -3.94590000000650
  C          -3.90539999999283    -16.03120000000346     -3.29470000000462
  C          -6.62649999998565    -15.11569999999927     -3.43010000000289
  C          -4.95029999993117    -16.76480000000748     -2.79460000000087
  C          -6.28529999999900    -16.31569999999589     -2.86109999999810
  H          -7.64390000000314    -14.76239999999912     -3.48590000000135
  H          -2.88080000000197    -16.36469999999940     -3.24860000000052
  Zn         -7.17339999999457     12.99529999999926     -2.62789999999676
  N          -9.04360000000224     12.41149999998041     -2.49359999999269
  C         -11.18619999999824     12.01390000000203     -2.11929999999639
  C         -10.11209999999828     12.88489999999602     -1.81580000000205
  C         -12.46070000000055     12.21249999999559     -1.57900000000261
  C         -10.27990000002100     13.98050000002014     -0.96309999999111
  C         -12.60600000000527     13.29160000001135     -0.74560000004674
  C         -11.53620000000843     14.15909999999004     -0.44350000000285
  H          -9.45449999999934     14.63730000000533     -0.73859999999912
  H         -13.27189999998747     11.54260000000164     -1.81650000000286
  Zn          4.60210000000027      2.18150000000059    -14.06450000000043
  N           3.29030000000858      3.55970000000081    -14.54230000000399
  N           3.71639999999221      0.58389999999701    -14.78539999999864
  C           3.39190000000286      4.74870000000246    -15.17579999999961
  C           2.07789999999948      5.27109999999772    -15.24170000000391
  C           3.03159999999912     -1.29190000000006    -15.73460000000083
  C           4.13360000000031     -0.41439999999884    -15.59420000000083
  C           4.48119999999932      5.44580000000054    -15.70769999999943
  C           1.81330000000079      6.50640000000082    -15.84109999999980
  C           3.11530000000033     -2.44849999999830    -16.51609999999980
  C           5.35279999999975     -0.66689999999807    -16.23090000000037
  C           4.20239999999951      6.65489999999995    -16.29130000000316
  C           2.89349999999489      7.17529999999992    -16.35670000000207
  C           4.31800000000302     -2.67909999999807    -17.13290000000280
  C           5.41579999999662     -1.80509999998762    -16.99289999999216
  H           5.47820000000297      5.03849999999902    -15.65230000000093
  H           0.80829999999938      6.89519999999915    -15.88539999999980
  H           2.26980000000167     -3.11050000000001    -16.61549999999988
  H           6.18630000000118      0.00770000000072    -16.11589999999985
  Zn         -5.05900000000029     -0.96560000000125     13.60830000000035
  N          -4.02989999999850      0.54079999999833     14.31439999999919
  C          -3.13840000000146      2.34090000000107     15.23699999999977
  C          -4.34599999999991      1.62500000000053     15.05600000000145
  C          -3.09880000000053      3.53050000000122     15.97110000000074
  C          -5.55079999999972      2.07710000000344     15.60330000000284
  C          -4.28930000000297      3.95760000000715     16.50060000000288
  C          -5.49230000000197      3.24470000000028     16.31990000000035
  H          -6.46529999999893      1.52379999999971     15.45930000000056
  H          -2.17269999999918      4.06710000000075     16.10410000000010
  Zn          6.81569999999823    -12.76209999999966      2.95960000000293
  N           6.59449999999092    -12.71449999998708      4.91339999999359
  N           8.67709999998215    -12.14100000001654      2.82319999999147
  C           6.16179999999975    -13.62120000003278      5.81649999999967
  C           6.23420000001654    -12.98319999999600      7.07839999999903
  C          10.82949999999200    -11.74619999998942      2.50519999999997
  C           9.77120000000658    -12.63789999999848      2.20590000000109
  C           5.70970000000320    -14.93859999997948      5.69070000000286
  C           5.85659999999969    -13.64290000000693      8.25220000000036
  C          12.12330000000266    -11.96079999999520      2.02010000000248
  C           9.97530000001037    -13.77150000000341      1.41290000000201
  C           5.34489999998721    -15.56929999998599      6.85230000001447
  C           5.41680000000404    -14.93370000000595      8.10900000002707
  C          12.30419999998170    -13.07739999998512      1.24509999999093
  C          11.25040000002689    -13.96589999998482      0.94750000000692
  H           5.65829999999968    -15.41490000000060      4.72450000000205
  H           5.91479999999707    -13.14660000000015      9.20789999999889
  H          12.92169999999156    -11.27430000000260      2.25360000000192
  H           9.16220000000935    -14.44449999999939      1.19160000000150
  Zn         13.36669999999876      2.57640000000246     -6.55540000000293
  N          13.82860000000318      4.17580000001147     -5.50610000000321
  C          14.29600000000355      5.39749999999513     -5.84409999999225
  C          14.37749999999833      6.13379999998100     -4.63749999999909
  C          14.66449999999966      5.96250000000197     -7.06900000000083
  C          14.83010000000358      7.45679999998988     -4.61940000000299
  C          15.10610000000092      7.25999999998531     -7.03139999999929
  C          15.18760000000463      7.99320000000820     -5.82959999999592
  H          14.88749999999983      8.00839999999857     -3.69439999999958
  H          14.59719999999927      5.39299999999865     -7.98239999999867
  N          -3.98770000000685     -2.48749999999764     14.21409999999756
  C          -4.27109999999298     -3.64039999999894     14.85839999999943
  C          -3.05599999999772     -4.36449999999774     14.91789999999901
  C          -5.45170000000523     -4.14979999999816     15.40790000000035
  C          -2.98460000000657     -5.61930000000056     15.53100000000029
  C          -5.36199999998960     -5.38109999999108     16.00470000000125
  C          -4.15140000000284     -6.10150000000022     16.06579999999472
  H          -2.05329999999956     -6.16169999999978     15.57250000000009
  H          -6.37219999999927     -3.59049999999944     15.35389999999964
  Zn          1.23250000000389     13.48570000000005      4.87129999999861
  N           3.05659999999750     13.83109999999841      4.25499999999745
  N           1.53729999998944     13.05070000000238      6.75000000000111
  C           3.64599999999794     14.84110000000027      3.57889999999850
  C           4.99679999999666     14.45720000000053      3.40089999999490
  C           1.65870000000071     12.76750000001496      8.93880000000447
  C           1.01180000000530     13.49630000000147      7.91210000000043
  C           3.16449999999169     16.06160000000590      3.09510000000304
  C           5.90790000001182     15.28319999999803      2.73510000000042
  C           1.35469999997361     12.98000000000497     10.28710000000577
  C           0.04099999999844     14.45989999999857      8.20259999999790
  C           4.07220000000534     16.85799999999761      2.44549999999751
  C           5.41819999999882     16.47640000001844      2.26949999999667
  C           0.40120000000690     13.92900000000903     10.55249999999486
  C          -0.24339999999718     14.65499999999212      9.52980000000701
  H           2.13270000000560     16.34270000000166      3.23460000000282
  H           6.93529999999804     14.98169999999942      2.60640000000097
  H           1.85419999999553     12.41930000000122     11.06120000000362
  H          -0.44610000000053     15.00940000000011      7.41279999999741
  N          14.36180000000478      1.21200000000760     -5.54230000000413
  C          15.65840000000193     -0.37579999998984     -4.71270000000213
  C          15.25249999999358      0.26450000000223     -5.90859999999898
  C          16.58829999999814     -1.41999999999115     -4.72379999999879
  C          15.76510000000349     -0.12019999999968     -7.15139999998986
  C          17.07990000000245     -1.78289999999532     -5.95130000001070
  C          16.67619999999707     -1.14490000002300     -7.14230000000436
  H          15.45020000000024      0.37519999999662     -8.05610000000117
  H          16.89019999999926     -1.90059999999985     -3.80669999999967
  Zn        -13.50619999999983     -2.62170000000159      6.20950000000028
  N         -13.88130000000332     -4.25639999999883      5.18039999999897
  N         -14.62779999999565     -1.33559999999809      5.23770000000057
  C         -14.27359999999573     -5.49889999999805      5.53729999999793
  C         -14.40209999999497     -6.23109999998680      4.33219999999634
  C         -15.98370000000781      0.22619999998902      4.45600000000958
  C         -15.54180000000154     -0.42300000000598      5.63389999999906
  C         -14.53800000000205     -6.08549999996821      6.77889999998684
  C         -14.79889999998813     -7.57209999999633      4.33289999999877
  C         -16.94419999999852      1.24160000000838      4.49980000000262
  C         -16.04679999998099     -0.07649999998862      6.89109999999373
  C         -14.92630000000547     -7.40029999994940      6.75930000001051
  C         -15.05419999998668     -8.12970000001589      5.55929999998983
  C         -17.42790000000623      1.56730000001625      5.74079999999441
  C         -16.98749999997601      0.92079999999672      6.91400000000396
  H         -14.43739999999728     -5.51809999999848      7.69060000000693
  H         -14.89370000000050     -8.12050000000248      3.40910000000032
  H         -17.27359999999707      1.72979999999829      3.59629999999387
  H         -15.70229999999492     -0.57720000000748      7.78200000000566
  N          -1.55900000000118    -13.19329999999482     -6.69080000001017
  C          -1.33099999999304    -12.94210000000450     -8.87549999999807
  C          -0.89500000003011    -13.69160000000027     -7.75649999999533
  C          -0.83920000001264    -13.19619999999774    -10.15969999999764
  C           0.04580000001627    -14.71780000000370     -7.88750000000866
  C           0.08189999999623    -14.20610000002180    -10.26859999998224
  C           0.51609999999350    -14.95259999994846     -9.15389999999051
  H           0.37120000000522    -15.28210000000206     -7.02799999999934
  H          -1.17800000000144    -12.61880000000057    -11.00520000000277
  N          -6.95839999998616     13.02400000001510     -4.58280000000396
  C          -6.50430000000306     13.95840000002528     -5.44620000000724
  C          -6.60720000000010     13.38379999997819     -6.73609999999100
  C          -6.00999999999862     15.25350000000430     -5.26189999999575
  C          -6.21879999999301     14.08729999999125     -7.88060000000977
  C          -5.63490000000206     15.92759999999147     -6.39549999999902
  C          -5.73739999999493     15.35540000000949     -7.68020000000484
  H          -6.30139999999936     13.63999999999776     -8.85850000000016
  H          -5.93600000000167     15.68129999999601     -4.27459999999959
  Cl         -0.29080000000353    -15.19640000000025     -4.12909999999899
  N          -1.27040000000700    -11.86120000001098     -4.01209999999971
  Cl          6.62019999999777      2.51219999999996    -14.57110000000012
  N           4.18330000000718      1.95120000000195    -12.15620000000136
  Cl        -13.67610000000003     -2.71240000000014      8.30739999999904
  N         -11.73560000000086     -2.14850000000539      5.48700000000090
  Cl         -6.57940000000393     14.70049999999750     -1.54270000000104
  N          -6.24899999999603     11.30890000000893     -2.20100000000882
  Cl          6.28209999999883    -14.53520000000261      1.95499999999739
  N           5.83989999999727    -11.12670000000062      2.45920000000585
  Cl         13.63320000000012      2.65840000000043     -8.64350000000155
  N          11.53320000000035      2.27329999999940     -5.90149999999812
  Cl         -7.12820000000088     -1.01330000000013     14.00440000000002
  N          -4.49629999999143     -0.91850000000041     11.71750000000058
  Cl         -0.22619999999900     14.94209999999892      4.43069999999896
  N           0.98849999997975     11.67629999999864      4.12489999998364
  C           4.59350000001218     -9.46369999999578      1.70650000001488
  C           3.59960000000176     -8.82879999999062      0.95860000000103
  C           2.86570000001698     -9.62690000000083      0.11490000000028
  O           1.87439999999818     -9.02830000000207     -0.61039999999391
  H           3.41100000000087     -7.77040000000000      1.03020000000044
  C           4.83859999999662    -10.85360000000986      1.59839999999703
  C          -0.64899999999060    -10.00309999999611     -2.98909999999232
  C          -0.37610000000323    -11.38569999999576     -3.12450000000660
  C           4.09690000001440    -11.65480000000453      0.72779999999338
  C           0.10749999999809     -9.19080000000073     -2.14019999999961
  C           0.64989999999448    -12.00500000000333     -2.40859999999414
  C           3.11679999999825    -11.02480000000785     -0.00250000000474
  C           1.11940000000542     -9.80629999999960     -1.44219999999951
  C           1.38350000000651    -11.20110000000393     -1.57009999999427
  O           2.38269999999497    -11.79429999999868     -0.85600000000801
  H           0.86390000000258    -13.05700000000033     -2.49899999999872
  H          -0.08479999999912     -8.13590000000090     -2.03460000000069
  H           4.27209999999859    -12.71290000000112      0.62600000000186
  C           4.03730000000325      1.72400000000123     -9.96409999999726
  C           4.48569999999601      1.63059999999934     -8.64589999999949
  C           5.84030000000144      1.74790000000009     -8.45130000000038
  O           6.29259999999919      1.64449999999928     -7.17049999999946
  H           3.81799999999936      1.47159999999984     -7.81559999999956
  C           4.93629999999644      1.92579999999952    -11.03919999999820
  C           9.41279999999801      1.89129999999811     -5.41459999999922
  C          10.32010000000065      2.13160000000031     -6.47439999999643
  C           6.31189999999928      2.05450000000215    -10.83090000000164
  C           8.04690000000170      1.71449999999951     -5.63720000000237
  C           9.88459999999890      2.19559999999836     -7.80109999999506
  C           6.74640000000071      1.96509999999910     -9.53009999999947
  C           7.62779999999934      1.79419999999925     -6.94160000000015
  C           8.53640000000353      2.02730000000043     -8.01480000000032
  O           8.08670000000955      2.09240000000073     -9.30239999999887
  H          10.56079999999842      2.37080000000121     -8.62129999999741
  H           7.34500000000041      1.53210000000014     -4.84030000000053
  H           7.00430000000248      2.21540000000054    -11.64059999999958
  C          -9.63779999999612     -1.69220000000238      4.96430000000198
  C          -8.28500000000014     -1.41390000000087      5.17050000000243
  C          -7.87070000000109     -1.33119999999884      6.47709999999714
  O          -6.54680000000200     -1.07770000000150      6.69990000000025
  H          -7.59510000000035     -1.27420000000027      4.35490000000169
  C         -10.53560000000301     -1.88419999999415      6.04169999999449
  C          -4.31400000000250     -0.83559999999900      9.51789999999995
  C          -5.22869999999607     -0.97219999999808     10.58990000000238
  C         -10.10839999999997     -1.78520000000124      7.36770000000057
  C          -4.75360000000076     -0.86279999999999      8.19189999999944
  C          -6.59680000000128     -1.15220000000181     10.38120000000065
  C          -8.77689999999533     -1.50559999999919      7.56359999999842
  C          -6.10179999999885     -1.04420000000155      7.98990000000432
  C          -7.01430000000071     -1.19559999999524      9.07430000000116
  O          -8.34399999999789     -1.39829999999974      8.85200000000252
  H          -7.29709999999976     -1.25990000000051     11.19299999999949
  H          -4.07930000000152     -0.75629999999985      7.35920000000015
  H         -10.77669999999648     -1.92009999999865      8.20200000000084
  C           0.33290000000543      9.85660000000018      3.05660000000176
  C          -0.46050000000302      9.09139999999947      2.19639999999821
  C          -1.50640000000284      9.73620000000055      1.57730000000029
  O          -2.28700000000237      9.00649999999918      0.72650000000067
  H          -0.26760000000022      8.04830000000020      2.01129999999989
  C           0.04689999999852     11.22589999999496      3.27669999998285
  C          -5.00439999999653      9.59849999999052     -1.56049999998773
  C          -5.25069999995037     10.97760000000220     -1.35799999999698
  C          -1.01839999999712     11.87560000000157      2.65340000000460
  C          -4.00859999999753      8.91460000000068     -0.85889999999513
  C          -4.51359999999374     11.71670000000123     -0.43080000000114
  C          -1.77970000000636     11.11700000000072      1.80069999999905
  C          -3.27899999994418      9.65140000000024      0.04160000000235
  C          -3.53699999998595     11.03689999999890      0.25680000002087
  O          -2.80970000002397     11.74439999998887      1.16630000000458
  H          -4.68880000000087     12.76519999999872     -0.25580000000164
  H          -3.81299999999722      7.86639999999916     -1.01350000000045
  H          -1.23810000000083     12.91770000000015      2.81690000000187
  H          15.54430000000304      9.01100000000226     -5.87239999999806
  H          15.40349999999776      7.74439999999725     -7.94889999999989
  H           5.00689999999350      7.23449999999842    -16.71769999999619
  H           2.74540000000097      8.13369999999970    -16.83049999999838
  H           6.07939999999226     17.15259999999784      1.74929999999681
  H           3.75369999999476     17.81149999999425      2.05260000000171
  H          -5.42410000000724     15.94270000000635     -8.52990000001002
  H          -5.24710000000994     16.93129999999966     -6.31010000000176
  H          17.94810000000185      4.75109999999564      2.07429999999384
  H          18.49770000000035      2.37800000000062      2.02640000000180
  H          10.35199999998602     12.70259999999877      8.60819999999989
  H           9.13739999999728     12.10639999999967     10.63420000000720
  H          13.66149999999400     -8.88659999999971      9.18349999999535
  H          11.95210000000556     -9.32439999999699     10.86339999999536
  H           3.55310000000174      0.00660000000022     18.30620000000137
  H           3.60650000000292     -2.42119999999984     18.11129999999877
  H          -8.41150000000248    -11.49340000000066    -11.70970000000738
  H          -9.96330000001519    -12.01279999999990     -9.90470000000071
  H         -12.56399999997587     10.16520000000238    -10.55160000001898
  H         -14.23699999999486      9.65809999999492     -8.85470000000217
  H          -4.60840000000005      2.27410000000138    -17.90980000000328
  H          -4.27050000000090     -0.13560000001633    -18.03230000000417
  H         -18.94189999999848     -2.48399999999528     -2.17169999999132
  H         -18.39640000001507     -4.85819999999054     -2.21040000000081
  H          -6.24370000003459     -5.82089999999903     16.44550000000278
  H          -4.15190000001374     -7.06510000000506     16.55219999999791
  H         -15.14370000000961     -7.90160000000145      7.69020000002137
  H         -15.36460000000175     -9.16179999993535      5.61680000000234
  H           5.11329999998660    -15.48919999999174      8.98319999998398
  H           4.98919999999605    -16.58750000001614      6.81200000000391
  H          -7.05930000008161    -16.94400000001972     -2.44740000002029
  H          -4.75270000001076    -17.71990000001179     -2.33239999999800
  H          13.28369999999021    -13.29090000000538      0.84540000000101
  H          11.46320000000360    -14.82619999996693      0.33150000002611
  H          -4.31500000000250      4.86960000000293     17.07729999999767
  H          -6.39360000000597      3.63799999999685     16.76490000000227
  H           0.12899999998514     14.13360000000539     11.57669999998680
  H          -0.98470000000993     15.38779999999643      9.80979999999525
  H         -17.41040000000428      1.22750000001070      7.85860000000248
  H         -18.17139999995662      2.34449999993466      5.83150000001311
  H         -11.72079999998872     14.98970000000196      0.22059999998333
  H         -13.56939999999626     13.49100000001393     -0.30149999999561
  H           1.24399999996056    -15.73380000001815     -9.31150000001078
  H           0.49369999998671    -14.44399999999363    -11.23749999998414
  H           6.33359999999238     -2.04779999999267    -17.50619999998971
  H           4.43700000000469     -3.55780000000923    -17.74819999999896
  H          17.80129999999679     -2.58299999994118     -6.01679999999597
  H          17.10409999999725     -1.48050000002106     -8.07460000001802
  C          -0.95020000001476     -0.23959999998535      6.95309999998721
  O          -1.14600000000053      0.77569999998561      7.64260000000109
  O          -1.05269999999512     -1.38179999999412      7.47079999999412
  C           1.73560000004045      5.83940000015877      3.17140000008507
  O           2.45960000002444      6.61399999998613      2.49649999999349
  O           1.32499999999804      6.18949999998964      4.29220000001050
  Ir          0.55325018522778      0.03419212994718      0.60191866376606
  O           2.80066871049322     -1.13572401199451      2.37791577410621
  O           3.69538526656973     -0.13379732198266      0.52979289813401
  O           2.25124239608815      1.11548654977364     -1.71269865321332
  O           0.80458692848804     -0.50549761948797     -2.40689191086264
  O           1.75573260989265     -2.67054876697921     -0.40697831150397
  O          -0.21587566494554     -2.92183675864859      0.71893091894710
  N          -0.04620817771379     -0.07322282017258      2.78220660228208
  N           1.11932648863815      1.94762035779468      1.53411579639131
  C          -0.54636394439461     -1.18340536535239      3.33976471867113
  C          -0.83760917863732     -1.26341049290315      4.68895322652662
  C          -0.61764823425200     -0.14545261355342      5.49754667226015
  C          -0.09500521059070      1.01182358136594      4.91451754893562
  C           0.18752087913512      1.01880344625688      3.54481136957521
  C           0.75978710210745      2.17889217564947      2.82224687036451
  C           0.92610546398462      3.44482593298131      3.38972131423849
  C           1.48031338177012      4.47307131557033      2.62306894528386
  C           1.87069894451040      4.19531744274627      1.30926395942614
  C           1.67639888968923      2.92618441842397      0.80184742893707
  C           4.21159406839559     -0.91339720073014      2.68479708032643
  C           4.82862955815066     -0.69064488623614      1.26280699964934
  C           4.74873688600603     -2.11400113831349      3.44267990914518
  C           4.26037953354219      0.34107471824838      3.55782009144076
  C           5.21769174780851     -1.98963835185306      0.56655090014972
  C           5.97234706886098      0.30800432989907      1.19640974744462
  C           2.68845618179868      0.73383807299849     -3.05432629232321
  C           1.40467197028971      0.04446966930207     -3.61936294512082
  C           3.13177864194502      1.97571911723978     -3.80638308085078
  C           3.86053018843921     -0.22959845355417     -2.88724414182983
  C           1.64900015713949     -1.09486402776263     -4.59165125261640
  C           0.41850631079568      1.03739553395922     -4.22739439706175
  C           1.35160684205225     -4.06123226005741     -0.59894716415133
  C           0.34939463108484     -4.26368131232815      0.57877644055042
  C           2.57994494267742     -4.95295264186733     -0.54791534698463
  C           1.04240433575487     -4.58498723653502      1.90142934288020
  C           0.68688754692304     -4.13280216280384     -1.97098178157048
  C          -0.77065880849378     -5.24926254470630      0.30215840047327
  B           2.54099346314957     -0.52110299400180      1.16145387361821
  B           1.27086364392362      0.21234001509899     -1.31507599568247
  B           0.72321190721377     -2.01357328446700      0.24032426629094
  H          -0.70106263378818     -2.01702440063697      2.65906830205950
  H          -1.23584720679289     -2.17155131191384      5.12616445347717
  H           0.08319779733412      1.88276077220368      5.53411468516763
  H           0.61821426402213      3.65384860632466      4.40784396389071
  H           2.31513177106224      4.97748481255978      0.70542231113928
  H           1.96671638515251      2.64925840051225     -0.20866134383017
  H           4.25950791495682     -2.17554536995506      4.41992216562792
  H           4.56670444793789     -3.05402128523684      2.91411724174504
  H           5.82621451404430     -2.00407948908212      3.60809125579766
  H           5.27748089796831      0.55144699438344      3.90280251911347
  H           3.88609295749497      1.21405786720152      3.01117038692158
  H           3.61880187514306      0.18403329332341      4.43102431480480
  H           4.41105487215110     -2.72623417144392      0.61912927709159
  H           5.41498456015548     -1.76627239883643     -0.48610495933600
  H           6.12291584400622     -2.41836605657193      1.00733728030847
  H           5.67420890147248      1.28630905627533      1.57947791596863
  H           6.28596750962088      0.44034961082176      0.15450538077787
  H           6.82679552493006     -0.05582602794601      1.77794127537967
  H           3.31295360221171      1.73115883093762     -4.85793927752596
  H           2.37399496136182      2.76034994196600     -3.76449255584433
  H           4.06186777886391      2.35367217164166     -3.37012094662575
  H           3.55471885121980     -1.12470563936876     -2.33583543620877
  H           4.26035975676934     -0.52356733314544     -3.86278926874171
  H           4.65803047247305      0.26716349622518     -2.32558503951486
  H           2.29093108143601     -1.86374144897681     -4.15769874521809
  H           0.68826478082646     -1.55116164943516     -4.84820403994621
  H           2.09540926744262     -0.71039148233623     -5.51451980871085
  H           0.31270865225809      1.92933374738367     -3.60424510115807
  H          -0.55869153772332      0.55206846854250     -4.30914425156404
  H           0.72597331581768      1.33872927013211     -5.23296694887801
  H           2.28045572161080     -5.99735286402756     -0.69196642249450
  H           3.25699269451844     -4.67815515272734     -1.36235667155977
  H           3.12192571739414     -4.86833196421533      0.39838415129201
  H           1.46797467895912     -5.59192102819613      1.90376228109619
  H           1.85289861002845     -3.87882056997932      2.10736575637406
  H           0.30813478206740     -4.51800585872702      2.71098264485823
  H          -0.17559749973694     -3.46289043090119     -2.02692093267614
  H           0.34478572813849     -5.14227882790133     -2.21636388500189
  H           1.40829177097763     -3.80653571189191     -2.72485654627854
  H          -1.45552066135895     -5.27175076356586      1.15538844777079
  H          -1.33766405621069     -4.99662971309366     -0.59661347038916
  H          -0.35476172318036     -6.25399850608773      0.17267892275247
  Si         -4.44808426483511      2.87663631831124      2.14790159389428
  C          -3.17464732863173      2.44036819799424      0.81875263589721
  C          -2.20481495522109      1.44717226794977      1.01719200236580
  H          -2.12969140678056      0.97593978890888      1.99248740356803
  C          -3.27175525585639      3.02024710042986     -0.45519966460318
  H          -4.00991719987575      3.79062848700620     -0.67102032231773
  C          -2.45244140689415      2.58899988517995     -1.48967118052396
  H          -2.56441338778643      3.02163024185856     -2.47998183563244
  C          -4.83886365979613      4.74736974171813      1.98941500048900
  H          -5.44927854010769      4.81889894546124      1.07292176972817
  C          -3.73586268311522      2.37847825894593      3.85588797008477
  H          -3.24035658539281      1.41154441685401      3.66707920812759
  C          -3.59759787497258      5.63126537904925      1.77352670571781
  H          -2.94420279219307      5.62854776903073      2.65333032024318
  H          -3.89832455647670      6.67204772611550      1.59479766768676
  H          -2.99880408387502      5.30338856578625      0.91946500240438
  C          -5.67422706652312      5.30899023465952      3.15261086250344
  H          -6.59563959049728      4.74586014159345      3.32181156352518
  H          -5.95072650598353      6.35366972585587      2.95747885884709
  H          -5.10202700846204      5.29741945369485      4.08721207913583
  C          -2.65942205640925      3.35053007635834      4.35679477532572
  H          -1.88374489230594      3.53331046742268      3.60402787536016
  H          -2.17358173606518      2.95498813846444      5.25962812294648
  H          -3.09592328753474      4.31895421913965      4.62340815257652
  C          -4.77088353293962      2.12059067614854      4.95993879358781
  H          -5.34499555382466      3.02398677869935      5.19545008578788
  H          -4.26330535482528      1.80522667154853      5.88268609852669
  H          -5.47636506957650      1.33202967758677      4.68002802076794
  C          -5.98610296320291      1.80410413456690      1.77505024218985
  H          -5.72009743341380      0.80362780549503      2.15510213237229
  C          -6.24962471479529      1.63749810895090      0.27057548862636
  H          -6.61752907145035      2.56900905152214     -0.17758812386205
  H          -6.99482397190959      0.84873980243869      0.11985971743036
  H          -5.35130291508629      1.33856775530691     -0.27433196109204
  C          -7.28709804925506      2.22984675245511      2.47438606421105
  H          -7.15801376736023      2.42719268130096      3.54276808994409
  H          -8.03492091681067      1.43266757233159      2.37404884246725
  H          -7.69441314985144      3.13655496141399      2.01110600548529
  C          -1.49427072716897      1.60267354628909     -1.26291922508763
  H          -0.88265984533525      1.25551288251052     -2.08427053961701
  C          -1.32155349043533      1.05392497602676      0.00534117662260
  H          -0.77996640589967     -0.53597528503247     -0.11888374464207
