# Supplementary material for: Regioselective Arene C–H Borylation with a MOF-Immobilized Iridium Bipyridine Catalyst
Source: ACS Appl Mater Interfaces. 2026 Feb 13;18(7):11467–76. doi: 10.1021/acsami.5c24764 (PMC12954667; doi:10.1021/acsami.5c24764)
Supplement: Supplementary file 1 [file am5c24764_si_001.zip › DFT_coordinates_and_input_files/12_TS_HL_meta.xyz]

126
Coordinates from ORCA-job 3ts_m_qmreg_cpcm E -2709.928207653833
  Ir          0.55325036239233      0.03419206528330      0.60191819707558
  O           2.80367626966406     -1.22226722253242      2.34257159645949
  O           3.72396767325069     -0.10693038147056      0.57605611347500
  O           2.22412637743315      1.15127832100359     -1.72748993143505
  O           0.85739372036839     -0.53647252172382     -2.42099010408640
  O           1.73463549991518     -2.68979327278828     -0.43780177839050
  O          -0.19571759954257     -2.93376205448689      0.75812532844871
  N          -0.04620816912793     -0.07322282549136      2.78220660446071
  N           1.11932642853334      1.94762037155292      1.53411583462311
  C          -0.62123523721706     -1.14417450018744      3.34885448003883
  C          -0.86785674913352     -1.22540582758895      4.71056346392006
  C          -0.48973149638468     -0.16265240644746      5.52477025599647
  C           0.10444545735774      0.94565908040772      4.94427539667438
  C           0.30200840253732      0.97242249543151      3.56150132869317
  C           0.89144809359642      2.11814614189869      2.85669898999529
  C           1.19295218565524      3.32844010695841      3.48602016153815
  C           1.73674808575006      4.36676001512162      2.74875017725384
  C           1.97348831004333      4.17549345685115      1.39135844861379
  C           1.65427454774653      2.95383559843215      0.82211764708974
  C           4.20798631176299     -1.03895133947156      2.67668203087547
  C           4.83624909050220     -0.73545528114294      1.27978879166387
  C           4.72292122922547     -2.29636187068939      3.35622383586283
  C           4.27789236770951      0.15213405445778      3.63186778319602
  C           5.19733475388615     -1.99987389352561      0.50454613803959
  C           6.01011692355844      0.22918949002909      1.29537037441901
  C           2.71450819212846      0.76549544566750     -3.04026844328215
  C           1.50232831369123     -0.03450229224268     -3.62308670937026
  C           3.09314545802597      2.01770095345626     -3.81491992049543
  C           3.94873943286470     -0.10715968240085     -2.81759518558237
  C           1.88223931856975     -1.22198284265708     -4.49574541210104
  C           0.50323540855554      0.84858477522817     -4.36925167344514
  C           1.34964105377828     -4.08769647423214     -0.56680736602751
  C           0.38100084547625     -4.26629337621572      0.64347764382142
  C           2.59797022657310     -4.95238946516521     -0.51779378284295
  C           1.11302778876999     -4.54802324134380      1.95468490457958
  C           0.65200207024948     -4.23991994276049     -1.91683219988977
  C          -0.73630595087870     -5.27233779556536      0.42784593375327
  B           2.54099342744426     -0.52110297879218      1.16145404229846
  B           1.27086363342331      0.21234001460498     -1.31507598073012
  B           0.72321186123444     -2.01357327797927      0.24032432210745
  H          -0.87080862169355     -1.95485861378340      2.67026966555777
  H          -1.34042901293142     -2.11228889343378      5.11979932469032
  H           0.41111183328692      1.78017317397404      5.56341183550151
  H           0.98994679431514      3.46331056093679      4.54169423077214
  H           2.39768108911827      4.95927102153874      0.77290636401196
  H           1.83125096308583      2.74383410973378     -0.22835079153184
  H           4.21406929675665     -2.43003383888563      4.31638325067778
  H           4.53929914297006     -3.18271193534666      2.74435970740287
  H           5.79907198378467     -2.21811894804396      3.54763817003051
  H           5.29798000928723      0.32362204038436      3.99111167814976
  H           3.91806266032853      1.06389317099369      3.14242359424686
  H           3.63458667773663     -0.05022437564224      4.49458205661918
  H           4.34391631013791     -2.68242271749050      0.46540326072122
  H           5.45661367385646     -1.72274904254925     -0.52168963447481
  H           6.05447795351494     -2.51350524891077      0.95239262850765
  H           5.72825436388578      1.20216254241912      1.70431601972286
  H           6.37109288219892      0.37892383022494      0.27286657267373
  H           6.83394312686373     -0.17959967845403      1.89138913503982
  H           3.38994349598961      1.76099906458428     -4.83796982972532
  H           2.26659853565880      2.73052708876338     -3.85761046421725
  H           3.94338726159097      2.50525132227020     -3.32714519312130
  H           3.69278974685268     -1.00713929904572     -2.25055626476113
  H           4.40962035754350     -0.39687915762154     -3.76800070887790
  H           4.67736697902995      0.46033068583826     -2.23128915259407
  H           2.48763678701565     -1.94355144707981     -3.94349500523295
  H           0.97342906700498     -1.72711298472137     -4.83910482498945
  H           2.44240207744518     -0.88967380721353     -5.37709966390143
  H           0.25687908453898      1.75182679183555     -3.80390563290339
  H          -0.41834365001483      0.28071594955306     -4.53270329882697
  H           0.89904468390798      1.15208671654035     -5.34418704681937
  H           2.32694807910805     -6.01338947599062     -0.55760896643900
  H           3.23205236259298     -4.72812882186176     -1.38157699626842
  H           3.17757016882551     -4.77355744765204      0.39053741220562
  H           1.53919739991885     -5.55655859084251      1.96814640335583
  H           1.91049824269541     -3.81564866789050      2.11930608923668
  H           0.39908434949141     -4.46645759611731      2.78095847668481
  H          -0.24399247573957     -3.61368999793997     -1.96791930078466
  H           0.37313123799483     -5.28150863905561     -2.10695061067978
  H           1.33641782463950     -3.91376097546621     -2.70530934609167
  H          -1.36188819933887     -5.32649289914819      1.32467325359400
  H          -1.37011979492993     -4.99244466262138     -0.41646201287094
  H          -0.32063160067083     -6.26904535942221      0.24204112946963
  Si         -4.44808424113099      2.87663632917250      2.14790159855758
  C          -3.17464733584392      2.44036816285248      0.81875264593365
  C          -2.20481497472828      1.44717228807986      1.01719198478153
  H          -2.12063875163668      0.98579196408635      1.99614972543489
  C          -3.27175524830887      3.02024712480076     -0.45519965752808
  H          -4.01468658567948      3.79064701380452     -0.65326272595931
  C          -2.45244141352448      2.58899987404271     -1.48967118960293
  H          -2.55657085872500      3.01951773438626     -2.48377413619133
  C          -4.85619210963401      4.74273203882172      2.00349772648739
  H          -5.51108366008839      4.81615203136445      1.11830881990815
  C          -3.72385461385377      2.38136454407149      3.84496947416418
  H          -3.30065992696239      1.37785794445363      3.67213112986390
  C          -3.62466600420316      5.62808843871106      1.74544949100515
  H          -2.96108899030870      5.63986759181369      2.61720913688533
  H          -3.93313810565447      6.66531520816611      1.55689863250934
  H          -3.03381027992956      5.28939757144135      0.89034969437109
  C          -5.63652121528804      5.31045536770125      3.20188589343176
  H          -6.53971806263811      4.74091712152291      3.43521770194336
  H          -5.93893047881985      6.34749262859041      3.00324197883400
  H          -5.01146034482744      5.32609114633555      4.10216770884877
  C          -2.57240486107803      3.29810654023284      4.28120706211712
  H          -1.81871195480836      3.41374495224205      3.49361807838684
  H          -2.06997976921346      2.89464304825239      5.17109308411001
  H          -2.94204750818861      4.29668038759445      4.53984248252905
  C          -4.75397894029945      2.23076334215225      4.97360466253715
  H          -5.25555401787092      3.17904827343794      5.19677249873695
  H          -4.26264502789787      1.89518322621823      5.89746040281711
  H          -5.52510854009450      1.49449205821468      4.72548938759417
  C          -5.99914606819690      1.80007721716950      1.80200228218602
  H          -5.76993169557509      0.82947240033694      2.27270238669277
  C          -6.21910629632307      1.54455934442017      0.30303507792156
  H          -6.39634581904830      2.48335977587352     -0.23750048816056
  H          -7.10086803543371      0.90839262842735      0.14807562265466
  H          -5.35832991647299      1.05642649748236     -0.16220398788130
  C          -7.30143352335992      2.33122523035668      2.42081588087564
  H          -7.22194818449856      2.51295888158402      3.49706670264974
  H          -8.11909448151355      1.61484100223161      2.26442613298356
  H          -7.60040195112107      3.27195331420327      1.94308476734466
  C          -1.49427072507663      1.60267353199746     -1.26291923102815
  H          -0.87373947634816      1.26757537449380     -2.08521054291507
  C          -1.32155351938251      1.05392500481806      0.00534136188589
  H          -0.77996640933176     -0.53597527930218     -0.11888372639442
  H          -0.65357284695990     -0.19645181474148      6.59752170059340
  H           1.96870809358312      5.31344067745137      3.22688086526646
