# Supplementary material for: Regioselective Arene C–H Borylation with a MOF-Immobilized Iridium Bipyridine Catalyst
Source: ACS Appl Mater Interfaces. 2026 Feb 13;18(7):11467–76. doi: 10.1021/acsami.5c24764 (PMC12954667; doi:10.1021/acsami.5c24764)
Supplement: Supplementary file 1 [file am5c24764_si_001.zip › DFT_coordinates_and_input_files/13_TS_Relax_meta.xyz]

126
Coordinates from ORCA-job 3ts_m_qmall_cpcm E -2709.930721532531
  Ir          0.58457846224578      0.09149263012067      0.55589231391864
  O           2.68403251384670     -1.26456278752568      2.41224993546895
  O           3.73556265885687     -0.11337869090911      0.74500240978196
  O           2.38455569728599      1.09663431815970     -1.71509853782894
  O           0.87564719550984     -0.43997966751273     -2.46820404703261
  O           1.68632080192802     -2.66519899918790     -0.43929528719982
  O          -0.25254274858935     -2.85304417189628      0.75315709978783
  N          -0.01825517486734      0.03241224512120      2.72240587675712
  N           1.19081795924413      2.02110222657827      1.41035177035344
  C          -0.61171905525094     -1.00978586096957      3.32018523830219
  C          -0.88420315095381     -1.03307458652458      4.67933601724902
  C          -0.51228045568073      0.05952285565654      5.45496871136720
  C           0.10645726237977      1.13676414321736      4.84173679276219
  C           0.33215214800538      1.10661091310858      3.46310411632979
  C           0.95754294849024      2.22053500237924      2.73048650573453
  C           1.29906973458447      3.42962289326298      3.34114630504771
  C           1.88189472846910      4.43732384483990      2.59091626940529
  C           2.11813632070156      4.21713423938374      1.23866539561573
  C           1.76204094680443      2.99750919702076      0.68671192153780
  C           4.07518769077840     -1.14793759875406      2.82484019767015
  C           4.78698999970437     -0.80801219652647      1.47756804745550
  C           4.50785390424141     -2.45262033492701      3.47235075548291
  C           4.13863120051164     -0.00401748078431      3.83628042800386
  C           5.14703558314899     -2.05051485419593      0.66670728754716
  C           5.98968430027874      0.11325195232745      1.59703450743965
  C           2.85675813786293      0.68141807155170     -3.02507988289769
  C           1.56908470299143      0.05378013254680     -3.64654953262263
  C           3.40820480801577      1.89089316451671     -3.76166251100289
  C           3.96136376655093     -0.34837869473699     -2.79167951649979
  C           1.81548583866990     -1.11181647311854     -4.59173513916828
  C           0.67118116195692      1.08971945834126     -4.32185358265584
  C           1.26792330585748     -4.05329532619013     -0.56240566838161
  C           0.28534099657217     -4.20229758518097      0.64163364276316
  C           2.49543151189213     -4.94680489644234     -0.49884842926149
  C           0.99833860537897     -4.50636819055370      1.95810073984750
  C           0.57900522326364     -4.19595784260502     -1.91812117925075
  C          -0.86015488948313     -5.17410790306389      0.41741041364939
  B           2.50805379935440     -0.51609851904661      1.24503556788165
  B           1.33486383170792      0.24804802617058     -1.33791673871607
  B           0.69004078454705     -1.95861641018309      0.23153743803739
  H          -0.85956075888787     -1.84331602722452      2.66906853574161
  H          -1.37361986965553     -1.89767564342917      5.11545880404779
  H           0.41053190042271      1.99022092959761      5.43534658716813
  H           1.10209824826006      3.58868463405083      4.39420525816330
  H           2.57224256334471      4.97583994775688      0.61024963245132
  H           1.94225941728006      2.76489301992956     -0.35799539135407
  H           3.94076212571361     -2.61071122555521      4.39545817650824
  H           4.33060556322982     -3.30363368374368      2.81054149793955
  H           5.57331633405494     -2.42175876670048      3.72669457529753
  H           5.14605022336558      0.11497415247195      4.24840382994029
  H           3.83342284605533      0.94088814385243      3.37353431772325
  H           3.44990889115690     -0.22146201179161      4.65939730806783
  H           4.27534049615689     -2.70163516504438      0.55597909418047
  H           5.46532076034409     -1.73948144613377     -0.33288237867827
  H           5.96373543026703     -2.61133148999814      1.13319348080994
  H           5.71751460033658      1.07823067344018      2.03087663165894
  H           6.41087163744324      0.29234929269328      0.60268615587575
  H           6.76630854866612     -0.34682504313892      2.21858419078849
  H           3.69519201494123      1.61919087709544     -4.78371817433247
  H           2.67843810049331      2.70267381627631     -3.80689925994642
  H           4.30049294495149      2.25755375019316     -3.24411311749447
  H           3.56986004088889     -1.21886363950977     -2.25566439059009
  H           4.41104318287341     -0.67541741325126     -3.73534617721368
  H           4.73873550149467      0.10660051539405     -2.17054676831867
  H           2.33771709807512     -1.92925678997178     -4.09017381721085
  H           0.85696028609906     -1.49202252578369     -4.95990209122897
  H           2.40924804484507     -0.78888235135637     -5.45450344073166
  H           0.51545145637725      1.96018245278948     -3.67720398221237
  H          -0.30228168299888      0.63415143685577     -4.53082926555598
  H           1.10136965924714      1.43037707060444     -5.26966048791335
  H           2.20155765874304     -6.00170175321394     -0.53888678898770
  H           3.14280038716517     -4.73850163947962     -1.35673698741142
  H           3.06995103719297     -4.77823011587401      0.41465514345616
  H           1.39691779077135     -5.52609059499805      1.97297056394306
  H           1.81280979371742     -3.79533292707744      2.12983196877299
  H           0.28028639880959     -4.40680821019207      2.77889223344974
  H          -0.29918417217255     -3.54605750758066     -1.98245588978500
  H           0.27385426659954     -5.23068222657828     -2.10523286522417
  H           1.28016193572125     -3.89368617572855     -2.70169308614729
  H          -1.49379362165824     -5.20963443742324      1.30950854077573
  H          -1.47920441296275     -4.87593415426755     -0.43164636153586
  H          -0.47313056801937     -6.18287662735255      0.23462777156086
  Si         -4.46367392362055      2.77398177892391      2.18388251980656
  C          -3.29919409258755      2.30194377958110      0.76730858255353
  C          -2.20173461960752      1.45812341160861      0.98617778477499
  H          -2.01933810833230      1.10442250854589      1.99473412783221
  C          -3.54335724003917      2.72183021211938     -0.54981152472513
  H          -4.39434872802554      3.36305418675635     -0.77268943859504
  C          -2.71723805204000      2.30545362198462     -1.58761842473667
  H          -2.92527438021911      2.62077782534868     -2.60811905978096
  C          -5.08637707971445      4.56124033469092      1.88966166610613
  H          -5.84544305614096      4.46269766336053      1.09460832660268
  C          -3.49462528016506      2.56110525312956      3.81827101585023
  H          -2.98592656448032      1.58979298701441      3.70359000410132
  C          -4.00143353597245      5.52503962848547      1.37841601950989
  H          -3.25024180589495      5.71677111754607      2.15255702739311
  H          -4.44705951155492      6.49275552126647      1.11118686143930
  H          -3.47532007304459      5.14038958814109      0.50085277037206
  C          -5.77598317420063      5.19035708270352      3.11294386184594
  H          -6.58199058379355      4.57229871784372      3.51660879438766
  H          -6.20451822175696      6.16680252975064      2.84996169746773
  H          -5.05369951282649      5.36300403164618      3.91896852381563
  C          -2.40657418738639      3.62907172173320      3.99543560283048
  H          -1.77489247836774      3.72561367589980      3.10487923541974
  H          -1.75550447387703      3.38189870095408      4.84539203605198
  H          -2.84888559167572      4.61050715110411      4.20068662930331
  C          -4.35485289968347      2.44957711202095      5.08485456773763
  H          -4.93348562279882      3.36173677133781      5.26777888364512
  H          -3.71728206401620      2.28471696244431      5.96481479637615
  H          -5.05806853369834      1.61245845643738      5.02787835359290
  C          -5.91965304208341      1.52670280174808      2.15213162062997
  H          -5.52564632168767      0.63142001913785      2.66186330390449
  C          -6.30303185684731      1.11598924445465      0.72212207960507
  H          -6.65744921517482      1.98031974238312      0.14528618204409
  H          -7.11806807575919      0.38003000320374      0.73855597308951
  H          -5.46007823652018      0.68126460863343      0.17791770021352
  C          -7.18050618182002      1.98221273420416      2.90279613019455
  H          -6.98014362758290      2.28148110841101      3.93610671447404
  H          -7.92275899926883      1.17317644923966      2.92871796573165
  H          -7.64927318558282      2.83282302107343      2.39354115344702
  C          -1.62301772314107      1.47912107584914     -1.33308996644815
  H          -1.00566241966253      1.14592376875182     -2.16008995737602
  C          -1.32221583007267      1.05678185688420     -0.03308747334470
  H          -0.78212883979845     -0.48576414885226     -0.08809767573445
  H          -0.69852133875918      0.07317580899811      6.52451360036985
  H           2.14570021354170      5.38186328556033      3.05659269719021
