# Supplementary material for: Regioselective Arene C–H Borylation with a MOF-Immobilized Iridium Bipyridine Catalyst
Source: ACS Appl Mater Interfaces. 2026 Feb 13;18(7):11467–76. doi: 10.1021/acsami.5c24764 (PMC12954667; doi:10.1021/acsami.5c24764)
Supplement: Supplementary file 1 [file am5c24764_si_001.zip › DFT_coordinates_and_input_files/15_TS_HL_para.xyz]

126
Coordinates from ORCA-job 3ts_p_qmreg_cpcm E -2709.920773932922
  Ir          0.53806458147193     -0.01299520885112      0.60718587362886
  O           2.98515088851263     -1.27624819801214      2.07920237677421
  O           3.69479819011158      0.08148969697769      0.38515704740078
  O           1.85087846211348      1.24033938652365     -1.86823877318039
  O           0.45334055396037     -0.47468296073787     -2.43588927815110
  O           1.67808476809400     -2.64865480038244     -0.64118325998638
  O          -0.01509548733323     -3.01753605812790      0.84743804551489
  N           0.14646394289439     -0.14056314463077      2.83493230499585
  N           1.07913542220324      1.94474480624242      1.51968454528878
  C          -0.26557539884466     -1.25353503579478      3.45640748707188
  C          -0.70919471233558     -1.25624361894000      4.77092199230270
  C          -0.73520595055958     -0.05605082846249      5.47150074682735
  C          -0.29021802197102      1.09475249066401      4.84112982075339
  C           0.15687477042424      1.02198881949427      3.52004121579656
  C           0.69256333090884      2.18124008474814      2.79140292046620
  C           0.83823079847013      3.44750178833559      3.36206217694750
  C           1.39179126119729      4.47347647116170      2.61307222719655
  C           1.80902719827505      4.20939052042637      1.31305996047465
  C           1.63711968365753      2.93244344499593      0.80218465664712
  C           4.40962886615039     -1.07007840100414      2.30124863207864
  C           4.88900660467041     -0.58061253644895      0.89881234356304
  C           5.02972107630667     -2.37402043081918      2.77436622098038
  C           4.53369610297067      0.00244215159833      3.38280530343173
  C           5.19930746496745     -1.73001960594023     -0.05735317679964
  C           6.03407191611725      0.41733690172431      0.92238274583502
  C           2.10708384611709      0.95865930751321     -3.27196357954555
  C           0.81899662582657      0.17588265388701     -3.68042112886348
  C           2.32781517360477      2.26809169163004     -4.01000718389881
  C           3.36657033919033      0.09516473599789     -3.32619640768300
  C           1.02997527246788     -0.88578289337891     -4.74850893718431
  C          -0.33894746079251      1.09381467875121     -4.06915633759542
  C           1.32614109589589     -4.05460370653206     -0.76924269258508
  C           0.57582854408273     -4.32301563425154      0.57328761404481
  C           2.59549320603893     -4.86571171345129     -0.96602384355619
  C           1.51881650529890     -4.64016848589133      1.73167110001985
  C           0.42084175140087     -4.17650096011928     -1.99343411293158
  C          -0.53437437255005     -5.35672315527775      0.49035469801415
  B           2.58727916432900     -0.46621923742365      1.01440079550083
  B           0.99888131345136      0.24634362434683     -1.37006896046637
  B           0.76404434477042     -2.04389565237333      0.21515247247915
  H          -0.24546416635699     -2.15941977584687      2.85699136458110
  H          -1.03785043653099     -2.18513675846976      5.22540971175558
  H          -0.29818825301387      2.03899660531152      5.37248008942101
  H           0.52213953119229      3.63322512072889      4.38143213486009
  H           2.25807780804037      4.97852650329215      0.69365276681375
  H           1.93986099396285      2.66762593420489     -0.20723220939149
  H           4.61843654264894     -2.64201986477187      3.75293765427609
  H           4.82217171969902     -3.19071022831565      2.07887484889694
  H           6.11559868015017     -2.26793345934122      2.87729823408333
  H           5.57873053832978      0.18130187530379      3.65641052738346
  H           4.08913548758283      0.94609160916075      3.04854673112799
  H           3.99488021052361     -0.33375493362597      4.27443783676209
  H           4.36552508212088     -2.43760243654368     -0.08930414775512
  H           5.33603221006203     -1.32247500861210     -1.06372624862299
  H           6.11417247101207     -2.25857175935445      0.23091494216281
  H           5.76706193179628      1.32395868215142      1.47035562649754
  H           6.29346589165366      0.70018059548009     -0.10271975175191
  H           6.92056732420842     -0.02804836504496      1.38794722334933
  H           2.43520398130856      2.08778241154133     -5.08555149418041
  H           1.49928247178666      2.96253860559430     -3.85214172929969
  H           3.24805011355497      2.74017311223852     -3.65085044622012
  H           3.20762820470319     -0.85112862836557     -2.79934165000995
  H           3.66810817153041     -0.11292797240776     -4.35833560005050
  H           4.17907517805218      0.62979097186235     -2.82451150140454
  H           1.75243616139034     -1.63792069613229     -4.42412459473911
  H           0.08022733835353     -1.38884967165008     -4.95705847672878
  H           1.38732721660055     -0.43007291964394     -5.67902088224089
  H          -0.49327856509419      1.87149000157891     -3.31441757594347
  H          -1.25395460420983      0.49696602243116     -4.13410399961472
  H          -0.16642652544713      1.57149963490125     -5.03943941406424
  H           2.36254783299177     -5.93585027507874     -1.00276493395928
  H           3.06448331676825     -4.58510966965351     -1.91454767379104
  H           3.31431281387175     -4.69074441079010     -0.16217481783086
  H           1.96573296242167     -5.63386345352418      1.62274821767892
  H           2.31464363687663     -3.89190771749574      1.80470609270044
  H           0.94824037329409     -4.62320628576037      2.66626319095437
  H          -0.49378249361789     -3.59049044021037     -1.86194304981957
  H           0.15355122635710     -5.21947822106477     -2.19267804679461
  H           0.95244132919872     -3.77939815037636     -2.86336935958556
  H          -1.00133719792032     -5.47659874699202      1.47320505787279
  H          -1.30513090759179     -5.05890462172915     -0.22362300092780
  H          -0.12724567573396     -6.32748995308205      0.18610338826818
  Si         -4.68484584438507      3.73224160430127      2.26610783146224
  C          -3.63175352630489      2.45279325466481      1.34143482249220
  C          -3.54524575516276      1.11986696978954      1.77274846784056
  H          -4.26680577742009      0.72877448768840      2.48543578837870
  C          -2.71897211042177      2.84444184895803      0.35170820872716
  H          -2.76766505196478      3.84471807691539     -0.07212394332307
  C          -1.69020743026943      2.00438452381215     -0.07660248396214
  H          -0.97284519840126      2.37515152958546     -0.80610039013018
  C          -3.92997813102946      3.85149349116446      4.02590196055831
  H          -2.86469053865767      4.05059934171140      3.81490935192264
  C          -6.54197900183883      3.26297112675780      2.22263631795617
  H          -6.88407859020336      3.67176138281851      1.25683469699438
  C          -3.99661788913720      2.55013587811301      4.83836524211101
  H          -5.03446920843254      2.24632234550022      5.02286829436244
  H          -3.52026255231595      2.68681005767798      5.81959167487036
  H          -3.48479725331912      1.72459555523411      4.33565106420320
  C          -4.45386948240440      5.01921215863230      4.87847775479201
  H          -4.43390703692689      5.97498600709191      4.34712785755482
  H          -3.84122213468951      5.13211202123026      5.78330764107739
  H          -5.48322315323234      4.84346460982269      5.20583007808321
  C          -6.83215299748911      1.75543611094694      2.19397577572975
  H          -6.33234025455335      1.25618387317729      1.35898030479804
  H          -7.91186344014662      1.57898632332727      2.09669259173516
  H          -6.50665734213590      1.26850293644877      3.12137039882404
  C          -7.37658019312365      3.92374290612689      3.33122452046231
  H          -7.13882635785918      3.48409119495467      4.30670908444079
  H          -8.44813688990297      3.76062288529420      3.15429663103865
  H          -7.21131991424594      5.00289372832965      3.40501500046638
  C          -4.45149556334544      5.40483973277963      1.36312022730762
  H          -4.46669504214321      5.12557681945493      0.29675278470390
  C          -3.09019296611838      6.05959808447778      1.65393832326770
  H          -3.05121162066095      6.44595961461090      2.67867710493095
  H          -2.91689629396306      6.90931846774733      0.98003728423778
  H          -2.25289885913744      5.36321339207113      1.53539380292074
  C          -5.58024392715087      6.42830487766327      1.55959428347989
  H          -6.55850196792752      6.02196473589752      1.28357369526928
  H          -5.40305390600130      7.31486643897311      0.93595164008386
  H          -5.64351525050340      6.77206849456518      2.59820032471407
  C          -1.51487714308650      0.75211815836869      0.50702491769578
  H          -0.74777689497619     -0.64700864002318     -0.12308447259376
  C          -2.51221977690795      0.28210077678677      1.36044228304287
  H          -2.45058977050445     -0.72376228390366      1.77164426214364
  H          -1.09479904860950     -0.01469225581707      6.49514539489536
  H           1.50239401791535      5.46440358345727      3.04278833826801
