# Supplementary material for: Regioselective Arene C–H Borylation with a MOF-Immobilized Iridium Bipyridine Catalyst
Source: ACS Appl Mater Interfaces. 2026 Feb 13;18(7):11467–76. doi: 10.1021/acsami.5c24764 (PMC12954667; doi:10.1021/acsami.5c24764)
Supplement: Supplementary file 1 [file am5c24764_si_001.zip › DFT_coordinates_and_input_files/16_TS_Relax_para.xyz]

126
Coordinates from ORCA-job 3ts_p_qmall_cpcm E -2709.925400788557
  Ir          0.55331100935910     -0.14480929079268      0.82767249324111
  O           3.11037538725094     -1.41483864543381      2.09501723812505
  O           3.66717710616555     -0.01681277364224      0.37597004358821
  O           1.63014857629186      1.39924291690537     -1.60774764817000
  O           0.31949820331943     -0.36435528554655     -2.22127176593926
  O           1.68878110393453     -2.64861044777151     -0.67818207690228
  O           0.06909867160968     -3.16509538951717      0.84657037690298
  N           0.24545694725669     -0.48197849023846      3.03430287453171
  N           1.17555319588916      1.70878680847624      1.82710838162664
  C          -0.20251629753191     -1.62164572623510      3.57859637681409
  C          -0.45584608673220     -1.75186150152013      4.93566099455396
  C          -0.23993341612429     -0.65662221607478      5.76402178784746
  C           0.23194261017713      0.52113286354937      5.20754565797683
  C           0.47453036241498      0.58291303884325      3.83258843907734
  C           1.00529685432558      1.78594586460753      3.16899378579953
  C           1.34944873207575      2.94600141247635      3.86644179170336
  C           1.87093608522109      4.03081906253102      3.18077086719540
  C           2.04892279989314      3.93348414411836      1.80578797478904
  C           1.69343666092856      2.75713565298108      1.16598399691670
  C           4.53859157318452     -1.16197359182589      2.23096225081966
  C           4.91387468727285     -0.63657875353327      0.80892114146006
  C           5.23235418089712     -2.44920541295087      2.64272494633459
  C           4.69152114667470     -0.10021850845758      3.31949567087052
  C           5.21315915790598     -1.75878021861585     -0.18166361573117
  C           6.01680300012505      0.40793919920289      0.77992139600054
  C           1.84283704985681      1.22227360530680     -3.03572211415654
  C           0.60239279826235      0.36291539945753     -3.44403785509305
  C           1.92566988862707      2.58785709695778     -3.69710035986219
  C           3.16413915671873      0.47120387683991     -3.19229215630023
  C           0.86336951723161     -0.64017014122103     -4.55801552214805
  C          -0.63001904540345      1.20270780775367     -3.77386926959196
  C           1.36008549321448     -4.04948127317759     -0.89491592505302
  C           0.67381659333681     -4.43154256357359      0.45406885904972
  C           2.63481913808107     -4.81625404108452     -1.20276301877091
  C           1.67231663947536     -4.80833383188172      1.54659686233718
  C           0.40650088728460     -4.10389425082956     -2.08662846128801
  C          -0.41708495365600     -5.48317837087008      0.34277879260967
  B           2.62089732326689     -0.60436401485004      1.06965177557251
  B           0.87806150250381      0.31501258246634     -1.13600581271159
  B           0.80106064103461     -2.12720763853774      0.25904549283544
  H          -0.35252514275005     -2.44399699093422      2.88442812835785
  H          -0.81952278216186     -2.69628773294399      5.32694634331411
  H           0.40467656828813      1.38166890201890      5.84234563538041
  H           1.21515047116412      3.00410261213942      4.93950244987435
  H           2.46041962193725      4.75301792938535      1.22626085743868
  H           1.82507709829285      2.62033848370708      0.09692005331109
  H           4.89843798178691     -2.74491807367295      3.64255098135546
  H           5.00518125643462     -3.26318377730174      1.95020987003308
  H           6.31853822604568     -2.30694099587384      2.67279558094734
  H           5.74450834984668      0.10691936346998      3.53684569661378
  H           4.20195851168342      0.83457802361528      3.02474385874520
  H           4.21224953364684     -0.46330023171869      4.23435081311339
  H           4.40988992156520     -2.50093672620221     -0.17351875363991
  H           5.26875069209149     -1.33170216589327     -1.18784005587872
  H           6.16573287500897     -2.25114973408684      0.04088872048826
  H           5.74459719185174      1.29678020639171      1.35395321685854
  H           6.20400842359085      0.71223841119869     -0.25474280515983
  H           6.94666444518066     -0.00479285261303      1.18734983329360
  H           1.99985235329158      2.48265895809498     -4.78526539471214
  H           1.05089957751097      3.19922995265787     -3.46325671340544
  H           2.81929262351035      3.11309195680178     -3.34456516371652
  H           3.11040321901134     -0.51073758475587     -2.71144293481610
  H           3.43187699427037      0.34293855749429     -4.24644031812809
  H           3.95386323103621      1.04449534062749     -2.69695130415737
  H           1.64172555172489     -1.35230260750533     -4.27514549864769
  H          -0.05398652360712     -1.19993133314416     -4.76696649954091
  H           1.16886344307551     -0.12742988222966     -5.47727108923950
  H          -0.82802972891842      1.94120915645670     -2.99145774506460
  H          -1.49861326382290      0.54028594047707     -3.84097999382560
  H          -0.51586380269437      1.72391312588078     -4.73031793297084
  H           2.41852012036577     -5.88455098993494     -1.31593403669885
  H           3.06148025526598     -4.45253471387642     -2.14302754835919
  H           3.38192418219964     -4.69233056813888     -0.41551660130367
  H           2.13356892404366     -5.78169330810552      1.34944618475167
  H           2.45608584156772     -4.04944353767319      1.63993376301630
  H           1.14212888799862     -4.86801048959471      2.50289672766849
  H          -0.51205635992545     -3.54706052862257     -1.87775081060120
  H           0.14979436763533     -5.13579515782101     -2.34790413166866
  H           0.89397799727340     -3.63655638664137     -2.94738915050041
  H          -0.84068780137925     -5.68107627776150      1.33270779595914
  H          -1.22278298018962     -5.15465377987573     -0.31714402785329
  H          -0.00339212464014     -6.42120529033376     -0.04396027333635
  Si         -5.61835759661170      3.02593273158522      1.09736090866380
  C          -3.96779680586856      2.09792750545422      0.96276310753913
  C          -3.72849988157003      0.90407202988461      1.66516635741961
  H          -4.50782194714696      0.47411610762242      2.28899541509870
  C          -2.92053535658888      2.54341562416829      0.14019970037703
  H          -3.03151020281066      3.45466038203067     -0.44277950359499
  C          -1.71640724087959      1.84989451667552      0.03217401213469
  H          -0.94418044096883      2.24775990995135     -0.62340382901243
  C          -5.90624326433614      3.48909155504143      2.93547812177117
  H          -4.95615051246789      3.96592511279191      3.22855065772206
  C          -7.00717949990320      1.95082477270531      0.32772304840457
  H          -6.91888853781490      2.16410152697985     -0.75127496630492
  C          -6.11952689864007      2.28664983436968      3.86818177640530
  H          -7.00396217266992      1.70560952136533      3.58074040744462
  H          -6.27763380137332      2.62852329646053      4.90027786094042
  H          -5.26030936936150      1.61077887318310      3.87745394347899
  C          -7.02418867284414      4.51950159738273      3.16685062198033
  H          -6.89077939790616      5.42606431909814      2.57050551903307
  H          -7.04592559167939      4.82113894759521      4.22292087743278
  H          -8.00922832146020      4.10631361984951      2.92800201742154
  C          -6.82656818480913      0.43590311183305      0.50162707031410
  H          -5.86456008024580      0.08949231091097      0.11354838186910
  H          -7.62214344999886     -0.10504741052202     -0.02836820281312
  H          -6.88402044731378      0.14469568588633      1.55761660156054
  C          -8.42449649254374      2.35368672019158      0.76655536486911
  H          -8.59485344380600      2.09327341633431      1.81728500240608
  H          -9.17666236142405      1.81628134003959      0.17344946322004
  H          -8.61678648859565      3.42501360401570      0.65515361577953
  C          -5.43497079325417      4.61153615307149      0.04369744279463
  H          -4.92591604324040      4.25933913600727     -0.86808917714249
  C          -4.52239134616517      5.65278015232388      0.71171517211922
  H          -5.00780546321773      6.10035860355062      1.58665827738828
  H          -4.28840938823619      6.47010202218652      0.01645794880261
  H          -3.57458499976462      5.21956966335382      1.04997118867977
  C          -6.74388854723066      5.26409937093267     -0.42590763316899
  H          -7.36741163952521      4.56762029622936     -0.99564182008690
  H          -6.52793898446364      6.12125146094459     -1.07802905540013
  H          -7.34220130558816      5.63871829829853      0.41180830509383
  C          -1.47161840731571      0.68053805944858      0.76364061846309
  H          -0.80166747652721     -0.75561302730124      0.18722840797405
  C          -2.52121596219790      0.21801459157938      1.56966783756425
  H          -2.40313616229583     -0.70690381154833      2.13154421084402
  H          -0.43525299046974     -0.71672270522624      6.83030165267509
  H           2.13918649630217      4.93679397299104      3.71548604402652
