# Supplementary material for: Regioselective Arene C–H Borylation with a MOF-Immobilized Iridium Bipyridine Catalyst
Source: ACS Appl Mater Interfaces. 2026 Feb 13;18(7):11467–76. doi: 10.1021/acsami.5c24764 (PMC12954667; doi:10.1021/acsami.5c24764)
Supplement: Supplementary file 1 [file am5c24764_si_001.zip › DFT_coordinates_and_input_files/18_OA_HL_meta.xyz]

126
Coordinates from ORCA-job 4oa_m_qmreg_cpcm E -2709.940660832037
  Ir          0.36534649745810      0.14188644699062      0.55984205323772
  O           2.73081607079331     -0.90158594533397      2.31297452759142
  O           3.47898942853074     -0.16249476445545      0.28616704867061
  O           1.89382555667986      1.29260398015675     -1.86807132685385
  O           0.58258512288541     -0.48093527992826     -2.44250403210965
  O           1.46945837133745     -2.60240844929735     -0.58651037672016
  O          -0.06362459005836     -2.86925128349243      1.08659458146134
  N          -0.22931734199382     -0.00637412304586      2.74520848243776
  N           1.08746949233050      1.94123546365118      1.52959432194778
  C          -0.90761680879285     -1.02183572706127      3.30087733751147
  C          -1.14926877627807     -1.10431339101285      4.66351308790562
  C          -0.65642616288887     -0.10435765238952      5.49501720542115
  C           0.02832860407001      0.95626377486429      4.92654698353598
  C           0.20584886555812      0.99367989852417      3.54168828534417
  C           0.85639324542701      2.11076220915394      2.85209977771643
  C           1.20173185381443      3.30487563097251      3.48984727572980
  C           1.81333057846452      4.31594840543899      2.76987672511467
  C           2.07039272467689      4.11579244140646      1.41708881192038
  C           1.69186140098442      2.92021253386283      0.83225067820244
  C           4.15842957178910     -0.65574787262481      2.48167141986554
  C           4.66154560738824     -0.62605523151206      1.00189935752524
  C           4.75062092578482     -1.76052780438715      3.33999332885634
  C           4.29274735647785      0.69349721385139      3.18528719653256
  C           4.99469216752750     -2.01077786203186      0.45475789882698
  C           5.80309177522623      0.34005042792970      0.73247503576681
  C           2.31622857247102      0.91471964576133     -3.20938099148868
  C           1.12810814207143      0.01323728953167     -3.69293671205430
  C           2.53959071231906      2.17619533626306     -4.02721470317385
  C           3.62581971497518      0.14299314924596     -3.05951899635415
  C           1.54144662757827     -1.18166448662395     -4.54153942183726
  C           0.02130537667777      0.78736512022449     -4.40660682341664
  C           1.07257468174180     -4.00254873317429     -0.61599638466504
  C           0.47691915975674     -4.19404421228825      0.81449384555845
  C           2.29013856411920     -4.85616849302146     -0.92462766979412
  C           1.54141927109057     -4.47080449397685      1.87338421668249
  C           0.02957883038497     -4.14853432324494     -1.72231815139687
  C          -0.64770273970712     -5.21063700773942      0.90934974078560
  B           2.36202768276428     -0.45781974070915      1.04409138753541
  B           1.01257138011909      0.31934517718102     -1.38830072118483
  B           0.64836509433832     -1.94278828135931      0.32101412492180
  H          -1.24699280405503     -1.79213558622240      2.61824238327827
  H          -1.70795066164229     -1.94615649101681      5.05908150587477
  H           0.41756850072583      1.74811175639273      5.55530054532425
  H           0.97927020090978      3.44555296802253      4.54066410697757
  H           2.55186454818603      4.87590903156461      0.81137762541492
  H           1.86963592256478      2.71051890941625     -0.21802099823052
  H           4.33055277668815     -1.70655176868068      4.34938310663396
  H           4.52917504630545     -2.74804989074401      2.92889296447552
  H           5.83788956907244     -1.64671224021498      3.41518698990703
  H           5.33868085103860      0.92505076579095      3.41155747459493
  H           3.87927058829697      1.50106596602607      2.57209759916479
  H           3.73465738484263      0.65671898117103      4.12669610640862
  H           4.17248058242779     -2.70692973400048      0.64151813519159
  H           5.13460993374974     -1.93739706034166     -0.62817370089854
  H           5.91233727974749     -2.41048647401291      0.89882059788935
  H           5.51713275695066      1.37034876291282      0.95684093627087
  H           6.08700601192913      0.28452831867305     -0.32305727545522
  H           6.67910049260211      0.07650101204168      1.33574302790339
  H           2.78851107695431      1.92195848277173     -5.06350680803967
  H           1.65604583925017      2.81896289969564     -4.02702850131352
  H           3.37717618645861      2.74082646190044     -3.60513116581903
  H           3.47906567475538     -0.75385983042094     -2.45148428735097
  H           4.03608481038050     -0.13966595969286     -4.03472834069977
  H           4.35158504228819      0.77986425580817     -2.54461439330143
  H           2.21647469390033     -1.84440906343119     -3.99559620761450
  H           0.64991933126387     -1.75264174661331     -4.82026343477114
  H           2.03600443152846     -0.85107245686912     -5.46189833794432
  H          -0.29464053775995      1.66283444636990     -3.83402522735666
  H          -0.84619669654066      0.13038899442099     -4.52243536301226
  H           0.34234568498485      1.11662321824733     -5.40048899965040
  H           2.02847936082310     -5.91940296553670     -0.88422799186602
  H           2.64697047995137     -4.63084184551965     -1.93461799204550
  H           3.10514805657014     -4.66930949862883     -0.22233180101570
  H           1.95999050449245     -5.47696678861034      1.76828638819178
  H           2.34947184252752     -3.73584799128530      1.81178975284187
  H           1.08357294914767     -4.38693884946691      2.86411934484063
  H          -0.85625460055902     -3.54069429050958     -1.51285891821541
  H          -0.27565317057388     -5.19239202802517     -1.84874968150769
  H           0.46529878386995     -3.79542866731066     -2.66162428651109
  H          -1.00284947889243     -5.27267378691367      1.94303994339725
  H          -1.49041018931580     -4.93596181906055      0.27125466774293
  H          -0.28961122525191     -6.20285385288545      0.61296903402711
  Si         -4.56787854409453      2.94553606252466      2.26139731006035
  C          -3.26527903069864      2.68172398477096      0.91611102017026
  C          -2.27094161744216      1.69937479154901      1.04461228195288
  H          -2.27259198592472      1.07662377649583      1.93387067600628
  C          -3.28304650632337      3.44631479152417     -0.25765281306742
  H          -4.05637533103620      4.19641037860757     -0.41485266461602
  C          -2.30652561798346      3.26740545071356     -1.22759323014453
  H          -2.31971892891059      3.87531887688154     -2.13063426071649
  C          -5.02891871034453      4.80663880120186      2.30779428239883
  H          -5.67207864936680      4.95141647751366      1.42269982441257
  C          -3.84100787263886      2.31026740090162      3.91200320933730
  H          -3.38611689965824      1.34064835131569      3.65230126986437
  C          -3.82765539651072      5.75829056586804      2.16770517285123
  H          -3.18494294981084      5.71268015797987      3.05381225156693
  H          -4.17366047469854      6.79640487739537      2.07079381875137
  H          -3.20367173086484      5.52664934587131      1.30072289535877
  C          -5.84729074857487      5.22158213955129      3.54347945112546
  H          -6.73661316705345      4.60511474417318      3.69672000064824
  H          -6.17756643477991      6.26495830588715      3.44967319426324
  H          -5.23831771352966      5.15836407094309      4.45250719909238
  C          -2.72066129405412      3.21512696426771      4.44396089285390
  H          -1.96284542278234      3.42456392564552      3.67932660911230
  H          -2.21459773011538      2.74504635604542      5.29815104281473
  H          -3.12097478332586      4.17446975267968      4.79040629116969
  C          -4.87205147169507      2.02464013435289      5.01298636228851
  H          -5.41276085532034      2.92970911364388      5.31124838522780
  H          -4.37335096115401      1.63147619280317      5.91006462098002
  H          -5.61089449590951      1.28157619984411      4.69610530279768
  C          -6.09066615406973      1.87838333474536      1.79008746296807
  H          -5.82520069260509      0.86102147773283      2.12370750134815
  C          -6.30577432453756      1.82536598046341      0.26939591956839
  H          -6.51989464229212      2.82385629481485     -0.13393464915019
  H          -7.16327278943847      1.18445792308282      0.02377717587241
  H          -5.42774964228344      1.44104932410754     -0.25701416415278
  C          -7.40826482736911      2.27323111000649      2.47368940507658
  H          -7.32907881269420      2.32025972149790      3.56404665522510
  H          -8.19810227598829      1.55030596481557      2.22861883662772
  H          -7.74967158541192      3.25386070559177      2.12078399556092
  C          -1.29358904743254      2.32544603683001     -1.04056577713173
  H          -0.51577064718488      2.24737643987693     -1.79469217055365
  C          -1.26903420564915      1.50801814746847      0.08753244519248
  H          -0.57154086886729     -0.85673288205841     -0.24713447603205
  H          -0.80770472568197     -0.14645202448427      6.56930075032019
  H           2.08189292523845      5.24853145610982      3.25633072628095
