# Supplementary material for: Regioselective Arene C–H Borylation with a MOF-Immobilized Iridium Bipyridine Catalyst
Source: ACS Appl Mater Interfaces. 2026 Feb 13;18(7):11467–76. doi: 10.1021/acsami.5c24764 (PMC12954667; doi:10.1021/acsami.5c24764)
Supplement: Supplementary file 1 [file am5c24764_si_001.zip › DFT_coordinates_and_input_files/19_OA_Relax_meta.xyz]

126
Coordinates from ORCA-job 4oa_m_qmreg_all_cpcm E -2709.948546577464
  Ir          0.68016309396536      0.45810523006204      0.84975954469496
  O           3.13539318784090     -0.83020284503103      2.36622949924281
  O           3.63881300613187     -0.26932527162851      0.20853638260846
  O           1.80835758313608      1.32760039006481     -1.87646209267380
  O           0.14553524165388     -0.22131106958848     -2.08960727607459
  O           1.32363581845947     -2.44954302121690     -0.21816154597539
  O           0.29497176360294     -2.42607926335741      1.82682877622507
  N           0.31308939204849      0.64669706481416      3.05218256268716
  N           1.86342636815156      2.15174391975298      1.48809297929053
  C          -0.46507179281485     -0.16551786492769      3.78008251908582
  C          -0.73464446367410      0.06526344730834      5.11988018692627
  C          -0.18928716895227      1.19032645809225      5.72734182066621
  C           0.61378983214922      2.03491119358852      4.97813539412925
  C           0.85780984787792      1.73615433774265      3.63520575152497
  C           1.72455295578859      2.55763536139186      2.77516306769222
  C           2.40018214004570      3.68787230215740      3.23927360418778
  C           3.22564840696613      4.39779726429853      2.38327206433814
  C           3.36970377183414      3.95963969759060      1.07226587324678
  C           2.67510957837018      2.83375259425912      0.66205700662521
  C           4.59019449483185     -0.71896855582926      2.31662849891415
  C           4.87783115105655     -0.78149881445248      0.77757755135021
  C           5.19838333524121     -1.84954218309263      3.12942823762469
  C           4.94599758287568      0.62814656481931      2.94268379305654
  C           5.05105158114627     -2.20240994700975      0.24976308857245
  C           6.02547679233220      0.09715186648919      0.30712664334168
  C           1.82135182538053      0.91238844640219     -3.27177198232291
  C           0.40309524594821      0.27701882085031     -3.42853920631459
  C           2.08302219544240      2.12693282568313     -4.14626253768080
  C           2.94967604416502     -0.10700024307812     -3.41895165916760
  C           0.32950092973654     -0.88446744735635     -4.40689887165064
  C          -0.68130759558628      1.30655742387630     -3.74162831357254
  C           0.76298567773225     -3.77892525340080     -0.03330599707475
  C           0.53627812660828     -3.82597748512866      1.51420048730610
  C           1.74344719457056     -4.80784666985251     -0.56924392543069
  C           1.77674163665899     -4.25678620914692      2.29160897901033
  C          -0.53852680557714     -3.82194353710475     -0.83277543290108
  C          -0.67042760052860     -4.63878551801800      1.95483862343075
  B           2.62690993240520     -0.42838784482501      1.13741424200510
  B           0.91460039299848      0.50439717777243     -1.18163527109946
  B           0.85714660443430     -1.64089311652017      0.81436671313117
  H          -0.85878535166261     -1.03115532809072      3.25760230252734
  H          -1.36771108401500     -0.62435485068560      5.66815431586487
  H           1.04116431426893      2.91671795848344      5.43983183894773
  H           2.28616706728354      4.01150397860287      4.26633839329202
  H           4.01041844323624      4.47688305418616      0.36610169825120
  H           2.75145561812489      2.44298003716848     -0.34787485104079
  H           4.92371103686316     -1.73222774580033      4.18246752133471
  H           4.84571263981525     -2.82566943944543      2.78975892445974
  H           6.29145776915175     -1.82633051067286      3.05693147239442
  H           6.03025135881887      0.76158389624394      3.01464043483872
  H           4.53019868351433      1.45733747421813      2.36231196779808
  H           4.52375159197837      0.66868698119776      3.95185175148486
  H           4.21762535641135     -2.83903809037227      0.55912906077233
  H           5.05890463660072     -2.17048551135246     -0.84416342761950
  H           5.99014843509022     -2.64732485351631      0.59414364172916
  H           5.84443549868695      1.15009353994448      0.53580267831884
  H           6.13925128158870     -0.00369787317848     -0.77671793618942
  H           6.96482641214410     -0.21101880861403      0.77958884487560
  H           2.00413168282708      1.85870776396890     -5.20579736221413
  H           1.37575395161404      2.93244786772999     -3.93501865360885
  H           3.09667072641613      2.49919671755308     -3.96506449206106
  H           2.76616775838114     -0.98208482917475     -2.78754932251136
  H           3.06545960124180     -0.42970269447098     -4.45902600808570
  H           3.88582770021372      0.35585916010028     -3.09100383380889
  H           0.98614452988484     -1.70251335968796     -4.10210953988597
  H          -0.69659043452121     -1.26392992204634     -4.44596803776764
  H           0.61180647171147     -0.55932217702190     -5.41475339755156
  H          -0.63721143913716      2.14601561176845     -3.04079756416375
  H          -1.65954657123058      0.82804690020918     -3.63341548306418
  H          -0.59301004164985      1.68793772611913     -4.76448602387245
  H           1.37579404601672     -5.82165419169351     -0.37538805183477
  H           1.84755285556318     -4.68353486464923     -1.65169922992452
  H           2.73084499601582     -4.69991445465276     -0.11516316807321
  H           1.98812317804280     -5.32168588779602      2.15046707201183
  H           2.64937858654028     -3.67373071503245      1.98585755734131
  H           1.60716528712439     -4.07308581570672      3.35713403335540
  H          -1.25568262079922     -3.08298479834122     -0.46163475239536
  H          -0.99893676238612     -4.81458600911629     -0.79540980320807
  H          -0.31545650721431     -3.57784366399169     -1.87572664219010
  H          -0.75378888813672     -4.61049571577495      3.04607898088570
  H          -1.59566441857428     -4.24553867200329      1.52786233689325
  H          -0.55836129344625     -5.68511334328465      1.64932851170428
  Si         -4.82217665521200      2.51250261398588      1.85027581181334
  C          -3.12187898406125      2.75720011540923      1.06145905927143
  C          -2.09574321080241      1.80631458003383      1.18226165431896
  H          -2.27717940793967      0.92125238914020      1.79035355370541
  C          -2.87182622019881      3.88631919883580      0.26535009197728
  H          -3.64248938562276      4.64295631615681      0.12673335247795
  C          -1.64399576646030      4.04743659961253     -0.36491411046870
  H          -1.46098577420455      4.92545368457131     -0.98175021406030
  C          -5.46411852924287      4.22382696041141      2.42998253146140
  H          -5.79370914876312      4.72444132114168      1.50334869193315
  C          -4.63734989372648      1.24793156409898      3.26944977890980
  H          -4.04164181563095      0.43531281398190      2.82225482920980
  C          -4.38154186100707      5.10789905231802      3.07367050812092
  H          -4.04283359145178      4.68269607417231      4.02486903156999
  H          -4.78348435360897      6.10756199560251      3.28808216336029
  H          -3.50161214268130      5.22486197473393      2.43589497747912
  C          -6.67683147319023      4.15661761069392      3.37452345854105
  H          -7.50001668121851      3.55793296684991      2.97609631861143
  H          -7.06407731234940      5.16559225056443      3.57099270715294
  H          -6.39240333792068      3.72832597420795      4.34255303056898
  C          -3.83453533748800      1.80676072003661      4.45217946020343
  H          -2.88353434564345      2.24772847229083      4.13077212474003
  H          -3.60602454729632      1.01449718998405      5.17804349449542
  H          -4.40145130239942      2.57937642446482      4.98426839996402
  C          -5.94798084592332      0.61167201795897      3.75485421990432
  H          -6.63000181689077      1.35569206745605      4.18096608781725
  H          -5.74468764488327     -0.13132845331793      4.53830260564540
  H          -6.47608887637855      0.09794252457703      2.94521173478196
  C          -5.97257568271887      1.77036188756595      0.50596017120695
  H          -5.75149564676112      0.68997508641147      0.52329978519911
  C          -5.64058819573287      2.28673553816862     -0.90226641142375
  H          -5.79438137315703      3.37149102063692     -0.97212970639353
  H          -6.29598696484061      1.81658986247202     -1.64788681097698
  H          -4.60268034332399      2.08478300691322     -1.18144882527883
  C          -7.47498045657170      1.95155395286673      0.77028765177706
  H          -7.78382863901539      1.58253852376981      1.75304285416311
  H          -8.06473909285732      1.41642400090388      0.01378245121183
  H          -7.75424270935456      3.01025726302497      0.70755264332505
  C          -0.64549687687007      3.08434013205358     -0.21598398063385
  H           0.30098659797407      3.23624765914576     -0.73326963760886
  C          -0.84284949209806      1.93338721775860      0.55869370126253
  H          -0.48342071890258     -0.54328582125456      0.41056361862153
  H          -0.38842404081386      1.41072459163081      6.77155943240185
  H           3.75249576490741      5.27806429498007      2.73845253842052
