# Supplementary material for: Regioselective Arene C–H Borylation with a MOF-Immobilized Iridium Bipyridine Catalyst
Source: ACS Appl Mater Interfaces. 2026 Feb 13;18(7):11467–76. doi: 10.1021/acsami.5c24764 (PMC12954667; doi:10.1021/acsami.5c24764)
Supplement: Supplementary file 1 [file am5c24764_si_001.zip › DFT_coordinates_and_input_files/1_PhTIPS_substrate.xyz]

42
Coordinates from ORCA-job cpcm_optfreq_1phtips E -876.582297343896
  Si         -3.85367438058344      3.18164632430673      2.50329890337168
  C          -3.10274628364362      1.75265794491247      1.48939990801890
  C          -3.27965665741526      0.41093444042587      1.87227025314709
  H          -3.87508773144085      0.17026901905897      2.74775413482671
  C          -2.34799314150477      1.98150023831185      0.32746994342642
  H          -2.18334793337620      2.99553831685359     -0.02544672589515
  C          -1.79165779265114      0.93533867686279     -0.40605653940347
  H          -1.21270667159973      1.15191065416218     -1.30004728199760
  C          -3.08895957933799      3.11893059204225      4.25785262585554
  H          -2.00476690710222      3.08796923849553      4.05935486763116
  C          -5.76508635775704      3.04853778677713      2.45180916427663
  H          -6.02398451755603      3.53923539134701      1.49824220496325
  C          -3.44218763013007      1.85843949881002      5.06243515948702
  H          -4.52434079644095      1.76861235158992      5.21555758641138
  H          -2.97614858085549      1.89913869995561      6.05616087277478
  H          -3.09089082645160      0.94402290785546      4.57707530226036
  C          -3.35963789199825      4.36661419663694      5.11583068517063
  H          -3.09381041019026      5.29690952491071      4.60647713211849
  H          -2.77196138347001      4.32007858259567      6.04237599199762
  H          -4.41329187343581      4.43492028416183      5.40379715248295
  C          -6.32806759938586      1.62145316868254      2.38747709290134
  H          -5.92857835209128      1.05859654173227      1.53909576706116
  H          -7.42151131135221      1.65029471660810      2.28976904776258
  H          -6.09953639497260      1.05867510747047      3.30079318403890
  C          -6.46478692848582      3.82554043543199      3.57898621546988
  H          -6.30630642405124      3.33372399237430      4.54536970217497
  H          -7.54850870238166      3.85822912687503      3.40486243283348
  H          -6.11098472989392      4.85695045768109      3.66928903805098
  C          -3.34066333527857      4.79834889901740      1.62125651283936
  H          -3.47951200577549      4.56936152319853      0.55203946871038
  C          -1.85724706241342      5.13913185239636      1.83883721864378
  H          -1.67659524204719      5.46723267281790      2.86855403716261
  H          -1.54364737818605      5.95718347121057      1.17700202606340
  H          -1.19776560698545      4.28494980793194      1.65064543924400
  C          -4.22039791004517      6.02430683037721      1.91111451886865
  H          -5.27115424702006      5.84381879335460      1.66264908776137
  H          -3.88310516072301      6.88171320596815      1.31350338223606
  H          -4.17338565055726      6.32532454250391      2.96328095738579
  C          -1.97673821456759     -0.38120508520500      0.00280646957851
  H          -1.54375061169490     -1.19925143348690     -0.56659404795955
  C          -2.72776325756364     -0.64028289905165      1.14608113162648
  H          -2.88793951069208     -1.66453789479874      1.47260756819045
