# Supplementary material for: Regioselective Arene C–H Borylation with a MOF-Immobilized Iridium Bipyridine Catalyst
Source: ACS Appl Mater Interfaces. 2026 Feb 13;18(7):11467–76. doi: 10.1021/acsami.5c24764 (PMC12954667; doi:10.1021/acsami.5c24764)
Supplement: Supplementary file 1 [file am5c24764_si_001.zip › DFT_coordinates_and_input_files/20_OA_MOF_para.xyz]

800
Coordinates from ORCA-job 4oa_p_optfreq1
  Zn         -0.24530000016890      1.84129999989428     14.41309999996412
  Zn         -0.19809999984424     -3.77950000003881     14.02130000001778
  Cl          0.66009999999518      3.52160000004671     15.30529999999501
  Cl          0.73320000000885     -5.54840000001117     14.68890000001658
  Zn         -1.69999999986543     -0.89249999986549     12.88229999995396
  N           0.34570000000578      0.06440000020685     15.00619999969314
  N           0.39440000041981     -2.09190000013668     14.83170000017160
  N          -0.01469999993312      1.61010000005034     12.47309999990389
  N          -2.18489999965965      1.63529999987927     14.59050000011592
  N          -2.13150000044487     -3.59520000019913     14.30289999978312
  N          -0.03910000027151     -3.32749999985374     12.11629999988799
  C           1.26120000057729     -0.36290000014390     15.90299999972636
  C           1.29260000018617     -1.77380000048365     15.78929999995747
  N          -0.14589999999425     -0.98300000053831     14.39239999957753
  C           2.07769999999504      0.31359999971393     16.81460000010317
  C           2.14129999971225     -2.55069999957747     16.58399999977937
  C           2.90209999941939     -0.46469999963192     17.58569999987512
  C           2.93309999865602     -1.87000000013770     17.47270000055679
  H           2.15770000002385     -3.62469999999683     16.48790000004852
  H           2.04749999996358      1.38900000002661     16.89070000000949
  Zn        -15.29140000002302     -0.04119999992752      1.49480000013674
  Cl        -16.55710000001898      1.45289999999190      0.71760000002121
  Zn        -13.18179999996918     -2.48790000021361      2.75799999992355
  N         -15.53479999990634     -1.89000000013206      0.86459999988118
  C         -16.40280000018453     -2.45959999997752      0.00019999996369
  N         -14.75300000015238     -2.82860000035966      1.33619999993633
  C         -17.44180000003601     -1.93740000052920     -0.77650000030581
  C         -18.12950000060018     -2.83400000001496     -1.55319999948061
  H         -17.67479999999015     -0.88470000013679     -0.75159999993055
  Zn        -13.98949999998061     -5.56140000009272      1.38020000000000
  Zn         -9.89319999998672     -1.71239999981703      1.94880000018040
  Zn         -6.20640000006323      7.46760000002239     -3.34870000015704
  Zn        -11.47139999980519      9.51290000003742     -3.84719999977553
  Zn         -6.91359999993045    -11.85429999989458     -5.06379999964465
  Zn         -2.71999999990026     -8.11970000003686     -4.22059999992083
  Cl        -14.47469999999675     -7.43400000002100      0.54599999996188
  Zn         -8.11370000010468     10.17119999997631     -4.41040000010786
  Zn         -3.62489999980053    -11.06240000001138     -5.82689999986280
  N         -15.05079999997933     -3.99950000000679      0.83120000007660
  N         -11.31359999994701     -0.50350000000560      1.35549999983549
  N         -13.35879999997213      0.19100000020301      1.19299999992839
  N          -8.15099999984738      7.37850000017426     -3.14689999993259
  N         -10.17599999964559      8.13060000002312     -3.30659999965072
  N         -12.16549999986027     -4.89140000000606      1.04949999992009
  N         -10.60379999990414     -3.41490000024429      1.31330000036290
  N          -6.14620000005024    -10.21749999966894     -4.28709999970776
  N          -4.56639999995536     -8.76860000009847     -3.96780000011088
  N         -15.30300000035210     -0.34309999960958      3.43719999986516
  N         -14.07810000005789     -5.37570000015611      3.33799999991881
  C         -16.08599999992670     -3.83940000023762     -0.02200000023655
  C         -11.26210000019407      0.66459999998349      0.68980000001977
  C         -12.59739999985971      1.12230000004950      0.58260000002295
  C          -8.94580000006706      6.43620000010941     -2.60709999988910
  C         -10.27049999979162      6.92449999998815     -2.71029999990352
  C         -11.08380000013114     -5.36860000009261      0.40010000016988
  C         -10.06339999997264     -4.40310000029250      0.57529999995494
  C          -6.66840000023177     -9.26260000008691     -3.49379999988910
  C          -5.63750000001832     -8.31449999999545     -3.28520000002174
  N         -12.56810000014561     -0.75569999985833      1.64099999980618
  N          -8.90880000042841      8.36999999996933     -3.54899999995908
  N         -11.84790000007304     -3.73329999995169      1.57850000001147
  N          -4.90320000017035     -9.89610000003719     -4.55089999995444
  N         -13.77689999996992     -4.22030000010858      3.87560000068022
  N         -14.51229999975772     -1.26030000001369      3.93539999999149
  N         -11.59790000046567     -2.12089999996664      4.18269999940496
  C         -16.79860000009687     -4.73840000072548     -0.82170000000641
  C         -10.19090000003406      1.38729999977662      0.16550000024153
  C         -12.90299999996281      2.33049999976088     -0.05140000015560
  C          -8.65899999990775      5.20259999994127     -2.02349999998982
  C         -11.35730000004493      6.18609999997306     -2.23209999994509
  C         -10.85910000008607     -6.53479999998329     -0.33630000005968
  C          -8.78670000001874     -4.57179999994927      0.03600000010379
  C          -7.93599999998122     -9.10950000000097     -2.92810000000706
  C          -5.84779999995145     -7.17340000024901     -2.50689999998143
  C         -17.81379999997099     -4.20810000052102     -1.57549999959889
  C         -10.50169999997390      2.57199999985072     -0.45389999993659
  C         -11.84280000004494      3.04390000009790     -0.55990000016461
  C          -9.73200000007276      4.48919999997023     -1.55069999992592
  C         -11.06950000008866      4.97190000012205     -1.65409999990500
  C          -9.60230000020329     -6.69149999977777     -0.87150000003396
  C          -8.57340000020164     -5.72299999992019     -0.68200000007988
  C          -8.13439999983703     -7.98480000006341     -2.16490000032946
  C          -7.10100000013749     -7.02380000009084     -1.96150000000480
  O          -9.46359999991223      3.28789999993233     -0.96829999979768
  O         -12.11400000000464      4.23339999999755     -1.17450000018129
  O          -9.36670000012016     -7.81919999979459     -1.60260000003327
  O          -7.32899999991906     -5.90809999995056     -1.21050000014406
  H         -16.54849999996659     -5.78739999991380     -0.83110000006186
  H          -9.17089999997468      1.04840000003324      0.23820000000639
  H         -12.37160000005117      6.54209999996507     -2.30519999998130
  H          -7.65540000008106      4.82030000001456     -1.93729999998327
  H         -13.91320000002798      2.69450000003409     -0.13999999997536
  H         -11.62369999998025     -7.27899999997732     -0.48539999990522
  H          -5.07719999992860     -6.43950000000521     -2.33759999995192
  H          -8.72479999985636     -9.82800000002701     -3.07730000000657
  H          -8.00270000000696     -3.84479999996655      0.16890000000139
  Zn          3.84749999977254     10.64589999999596      8.95919999988998
  Cl          4.00159999999285     10.33809999999550     11.03819999998650
  Zn          3.58460000013037     11.06720000002107      5.53940000012734
  N           5.44130000003379     11.29299999998806      8.01519999964916
  C           6.69039999971851     11.62179999987293      8.41100000005209
  N           5.37629999997496     11.42400000005200      6.71370000003053
  C           7.30309999998310     11.66290000004947      9.66740000004658
  C           8.61639999987483     12.05650000051808      9.69020000009955
  H           6.75650000001286     11.39499999997262     10.55760000001995
  Zn          6.63600000000318     12.03629999992692      4.27059999977277
  Zn          2.53980000003934      7.95879999988826      4.01130000023395
  Zn         -1.28689999986429     -0.61119999974329      9.31059999991751
  Zn         13.73089999992193      5.51190000013876     -1.72190000019565
  Zn          9.60910000006933      1.71080000028895     -2.42090000002115
  Cl          8.50550000002500     12.60089999999484      3.47749999998831
  Zn         12.92150000016440      2.43899999985140     -3.11789999984668
  N           6.51969999998362     11.82319999989980      6.21620000030040
  N           3.05220000011064      8.06870000008916      5.95669999982392
  N           3.40829999995248      9.09540000016872      7.83319999969409
  N          -0.33709999987796      0.61170000029022     10.57639999999050
  N           5.86740000050125     10.32119999993720      3.69610000027671
  N           4.32659999996716      8.80189999975623      3.54329999970272
  N          11.87730000037100      4.88280000024175     -1.50619999971696
  N          10.32470000011945      3.39019999936481     -1.72920000014649
  N           2.52509999963237     11.93720000073409      8.31860000035583
  N           5.12029999980788     13.24369999961147      3.98130000006344
  C           7.39609999957170     11.96870000007829      7.23389999976633
  C           2.97519999987920      7.13369999975926      6.92250000028643
  C           3.19760000016263      7.80410000022092      8.14959999973836
  C           0.47239999934749      1.65620000013014     10.32239999982643
  C           0.67730000004459      2.31569999997658     11.55820000014407
  C           6.37580000002517      9.35049999979246      2.91529999980146
  C           5.37000000009571      8.35850000035702      2.81290000056159
  C          10.79099999941783      5.37260000018851     -0.87560000011610
  C           9.77749999996734      4.39510000015924     -1.01970000012779
  N           3.30839999999192      9.21799999956223      6.53200000002595
  N          -0.60449999979488      0.61320000099007     11.85899999978592
  N           4.65760000085079      9.96240000017839      4.05519999952743
  N          11.56759999994438      3.70819999995919     -2.00100000018343
  N           3.95609999964177     12.90569999975845      4.47570000006025
  N           2.42729999968735     12.13119999929427      7.02780000014043
  N           1.79480000002625     10.68439999988386      4.40630000017376
  C           8.73599999972443     12.36660000009942      7.27720000060544
  C           2.70959999998582      5.76520000003995      6.88960000042163
  C           3.11929999996695      7.14800000011398      9.38020000001280
  C           1.04799999964902      2.13159999963413      9.14510000003765
  C           1.42980000050761      3.48889999915087     11.65439999998629
  C           7.62180000008846      9.21199999989537      2.30200000038053
  C           5.58649999977661      7.19239999991877      2.07339999996210
  C          10.55570000008980      6.56480000004410     -0.18760000000879
  C           8.50399999992435      4.56399999990963     -0.47240000047055
  C           9.31939999969585     12.40170000015489      8.51759999946371
  C           2.60679999992995      5.13300000005829      8.10109999999363
  C           2.79720000000805      5.81459999977922      9.33679999984414
  C           1.76390000007391      3.29579999987930      9.24230000002308
  C           1.94869999963975      3.97539999984939     10.48010000015620
  C           7.82869999995567      8.05369999981587      1.59579999997431
  C           6.81729999996080      7.05679999997653      1.47779999998790
  C           9.29830000014721      6.72870000005551      0.34260000001221
  C           8.28289999994293      5.73600000005337      0.20879999995480
  O           2.29149999998041      3.80270000017145      8.08759999986217
  O           2.64500000009873      5.15000000007806     10.52089999980143
  O           9.05049999989376      7.88990000018596      1.01110000024389
  O           7.04780000011200      5.91619999979316      0.76039999996981
  H           9.26399999994988     12.62680000017176      6.37360000002319
  H           2.54459999992998      5.23250000001440      5.97089999991931
  H           1.58040000001226      4.00419999999453     12.58869999999463
  H           0.90810000004555      1.64550000003008      8.19680000001540
  H           3.27429999994945      7.65620000005109     10.31769999999051
  H           8.39080000008127      9.96310000003267      2.37719999997835
  H           7.72949999996592      3.82139999989648     -0.57249999996570
  H          11.31140000003821      7.32380000007557     -0.07100000006790
  H           4.82770000002771      6.43659999995730      1.96620000002446
  Zn         -7.57199999993400     10.68480000013153     -7.79329999989019
  Cl        -13.50559999999095      9.09380000000183     -3.49410000004767
  Cl         -7.23220000001314     10.99610000000174     -9.84899999998970
  N         -10.89320000003927      9.84349999985962     -5.69789999989170
  N          -9.40689999983408     10.29440000003017     -7.20530000027312
  N         -10.68550000034754     11.08009999928739     -2.95750000117467
  N          -7.11579999950269     12.14539999992621     -6.55480000046322
  N          -6.59140000010886      9.19969999981208     -6.94780000016680
  C         -11.55299999997606      9.87539999995522     -6.87640000030024
  C         -10.58079999961405     10.17019999994258     -7.86249999919654
  N          -9.62950000012747     10.09599999994989     -5.93030000011484
  C         -12.89690000041534      9.68300000001713     -7.21179999921813
  C         -10.92320000069151     10.28139999975171     -9.21369999909174
  C         -13.21349999946318      9.79649999983058     -8.54100000097785
  C         -12.24530000030466     10.09009999984935     -9.52320000039868
  H         -10.17439999998723     10.50630000007013     -9.95659999985002
  H         -13.62920000001705      9.45889999993712     -6.45239999964818
  Zn         11.03690000010914     -9.15280000006770      4.10089999991566
  Cl         13.07499999998342     -8.72120000001031      3.78649999999510
  Zn          7.67979999993103     -9.83949999998611      4.61090000029031
  N          10.41870000057332     -9.37429999998312      5.95399999972229
  C          11.04409999974586     -9.30969999992495      7.14980000024656
  N           9.15519999987226     -9.64370000008329      6.16749999905922
  C          12.37209999983124     -9.05859999999410      7.50910000066530
  C          12.65169999926102     -9.07379999986116      8.85140000043296
  H          13.12079999988537     -8.86629999998925      6.75710000003251
  Zn          7.06819999994023    -10.20019999998023      8.00750000002574
  Zn          5.77559999996476     -7.23190000016698      3.37590000003197
  Zn         14.93979999991953     -0.02650000001629     -1.76640000024825
  Cl          6.68319999999650    -10.39440000000129     10.06970000002649
  N           8.90019999964775     -9.76260000008880      7.44650000023274
  N           7.70979999973794     -7.09319999995093      3.21429999983994
  N           9.73609999950983     -7.82140000019132      3.45659999977149
  N          10.96059999999579      0.49670000001961     -1.72100000003680
  N          12.99900000003950     -0.19140000029150     -1.46610000010921
  N           6.05910000010314     -8.80739999990371      7.04620000027069
  N           5.59829999999527     -7.65850000019354      5.26940000013941
  N          -0.48929999988886     -2.17010000017433     10.33779999990571
  N          10.29520000061139    -10.77839999999055      3.28150000082251
  N           6.70549999980299    -11.73949999934515      6.84240000033703
  C          10.05080000018024     -9.56389999986287      8.12609999962123
  C           8.51130000000147     -6.16449999974703      2.65939999998663
  C           9.83570000008516     -6.63900000002638      2.81620000005941
  C          10.88909999985712     -0.61340000021943     -0.96250000004151
  C          12.22030000013623     -1.06630000032915     -0.79759999990580
  C           5.13369999935911     -7.89940000003321      7.41549999997167
  C           4.83360000003574     -7.14910000012698      6.25349999989299
  C           0.65009999989689     -3.90189999936788     11.11239999996488
  C           0.35569999989765     -3.14579999984469      9.95159999985484
  N           8.46459999963988     -8.06330000022416      3.67570000015496
  N          12.22320000001954      0.72270000010455     -2.00040000014119
  N           6.31129999967319     -8.63930000012358      5.77029999986294
  N          -0.69629999986252     -2.30280000046103     11.62450000008631
  N           6.90720000013149    -11.61620000006324      5.55420000003373
  N           9.02389999982506    -11.04409999992334      3.44870000038331
  N           6.18610000031732    -10.00859999974249      3.05249999999073
  C          10.35550000059883     -9.57480000013499      9.49089999965843
  C           8.23219999989312     -4.95489999987553      2.02199999999584
  C          10.92910000009998     -5.91540000018613      2.33380000005379
  C           9.80649999995992     -1.28199999993375     -0.38879999988823
  C          12.51109999991528     -2.21759999983938     -0.06139999993159
  C           4.50799999981286     -7.63189999979782      8.63529999969616
  C           3.90410000016879     -6.10779999991152      6.26780000019542
  C           1.52490000034048     -4.99020000017875     11.08419999959398
  C           0.93369999987017     -3.46289999999977      8.72039999999454
  C          11.66239999973489     -9.32709999960360      9.82370000056084
  C           9.31349999991821     -4.25370000005782      1.54660000000050
  C          10.64829999985641     -4.72809999996381      1.69869999991463
  C          10.10389999994152     -2.40919999980167      0.33789999984194
  C          11.44040000003271     -2.87759999989756      0.49490000009883
  C           3.59259999982485     -6.60639999981496      8.64349999982883
  C           3.29419999993090     -5.85090000037601      7.47140000015639
  C           2.09749999975666     -5.28359999986429      9.87109999972360
  C           1.80160000003759     -4.52669999968955      8.70109999995977
  O           9.05890000011575     -3.07059999994478      0.91569999969187
  O          11.70209999995804     -4.00939999995122      1.21220000016135
  O           2.97100000007281     -6.33170000002405      9.82549999989479
  O           2.38460000003789     -4.83549999975238      7.50399999996585
  H           9.59100000026888     -9.77010000004830     10.22600000001950
  H           7.22800000005147     -4.58510000000928      1.89629999996549
  H          13.51720000000795     -2.58010000004629      0.06840000013637
  H           8.78879999998249     -0.94589999997867     -0.50140000001228
  H          11.94330000019378     -6.26150000014836      2.44380000001083
  H           4.72369999998034     -8.19230000002462      9.52979999983655
  H           0.71089999997876     -2.90810000011182      7.82579999997176
  H           1.75130000004043     -5.57230000001873     11.96230000001153
  H           3.66850000003941     -5.53019999998285      5.38909999994297
  Zn         -3.30970000006460    -10.65110000006897     -9.25279999993197
  Cl         -3.10930000000265    -10.38209999998797    -11.33309999997521
  Cl         -8.91639999984246    -12.30100000000188     -4.58379999993090
  N          -5.08530000001881    -11.10109999994941     -8.55330000004819
  N          -6.46339999979003    -11.56270000009678     -6.95050000030536
  N          -2.86000000005367     -9.12220000038652     -8.09850000027378
  N          -2.22539999902814    -12.04769999994631     -8.40119999992966
  N          -5.53369999975382    -13.15109999898962     -4.56119999912075
  C          -6.28649999982563    -11.29989999988771     -9.13850000028709
  C          -7.18819999999909    -11.60190000005621     -8.08979999991796
  N          -5.22700000014297    -11.26370000007084     -7.26169999995287
  C          -6.70740000054175    -11.25350000003193    -10.47129999993724
  C          -8.53799999980535    -11.86640000017767     -8.34180000012782
  C          -8.03380000036088    -11.51590000004631    -10.69889999996652
  C          -8.93189999999141    -11.81660000006080     -9.65419999994598
  H          -9.21630000027358    -12.09459999999354     -7.53509999988858
  H          -6.01209999999489    -11.02200000006916    -11.26250000005547
  Cl         16.15940000006572     -1.52949999976802     -0.93369999998926
  Cl         14.20920000001170      7.37180000009086     -0.85510000011868
  N          15.21030000005772      1.82020000006018     -1.14589999986969
  N          14.72020000011884      3.92810000025807     -1.10139999976044
  N          14.98310000013294      0.23379999969403     -3.71399999948153
  N          13.95289999997543      5.30159999978663     -3.66189999959784
  C          16.04390000013552      2.37919999983639     -0.24170000005533
  C          15.72379999996431      3.75820000029894     -0.21310000034761
  N          14.44380000015370      2.76360000017653     -1.63300000045703
  C          17.05340000012670      1.84819999958119      0.56729999994668
  C          16.40409999992557      4.64750000030181      0.62469999956787
  C          17.70919999913544      2.73520000001817      1.38170000092349
  C          17.39090000035178      4.10860000039781      1.40960000004465
  H          16.15270000001012      5.69619999987813      0.63769999998118
  H          17.28810000001609      0.79600000010865      0.53829999989529
  Zn          0.18550000013304     -1.31140000009119    -14.63480000001308
  Cl         -0.49490000001142     -3.10519999999114    -15.50590000003542
  Zn          1.29150000001949      1.62919999993778    -13.17799999998814
  N          -0.77020000004195      0.34300000013545    -15.08270000007462
  C          -1.81490000004759      0.61590000058366    -15.89460000013049
  N          -0.35560000028165      1.46839999995214    -14.55710000018055
  C          -2.62700000006740     -0.19459999975561    -16.69399999973031
  C          -3.61519999964903      0.44290000049526    -17.39909999990702
  H          -2.46879999993750     -1.26039999985038    -16.74070000001817
  Zn         -0.64390000002735      4.27579999989238    -14.29739999997446
  Zn          1.02790000001654      1.36549999999769     -9.72810000001222
  Cl         -1.84169999996300      5.88400000004281    -14.94429999998847
  N          -1.06909999972767      2.48350000037103    -14.97579999996101
  N           0.47720000010788     -0.20460000024629    -10.77159999996413
  N           0.17689999978390     -1.20619999975397    -12.66939999994457
  N          -2.59970000003910     -8.13949999994552     -6.18499999993941
  N          -0.63499999989280      3.88489999999570    -12.36730000011553
  N          -0.03229999915646      2.76239999967182    -10.61419999987768
  N          -6.06179999981323      8.00519999977744     -5.22059999930343
  N           2.03200000002526     -0.75740000069721    -14.99979999926808
  N           1.28209999857455      4.35789999901431    -14.64320000009558
  C          -2.01069999960678      2.01620000018148    -15.82420000010031
  C           0.01430000003477     -1.43689999988327    -10.47569999987762
  C          -0.18149999956931     -2.08909999958663    -11.71720000014566
  C          -2.23259999996602     -7.24000000008954     -7.12140000002837
  C          -2.40540000017895     -7.88389999958387     -8.37069999999613
  C          -1.30429999994948      4.42290000042745    -11.32959999985041
  C          -0.91320000017138      3.68839999994881    -10.18399999998488
  C          -5.68090000025459      8.30180000038893     -7.37690000030315
  C          -5.33370000014158      7.52430000004725     -6.24600000023462
  N           0.56309999990179     -0.10139999988629    -12.07889999993009
  N          -2.96409999990560     -9.24269999987385     -6.79720000081832
  N           0.10610000022853      2.90380000065810    -11.91309999991106
  N          -6.79399999977543      8.99760000029658     -5.66699999985179
  N           2.03130000053320      3.36169999963739    -14.24209999968379
  N           2.47159999909559      0.34859999906350    -14.45360000000556
  N           2.92990000007987      1.78110000009436    -11.80939999983122
  C          -3.02480000020916      2.64839999999329    -16.55039999988667
  C          -0.26230000018968     -2.07740000001206     -9.26389999997916
  C          -0.65729999994718     -3.39910000011269    -11.79010000009531
  C          -1.75989999996504     -5.92659999977055     -7.03820000018272
  C          -2.12210000005503     -7.23759999975853     -9.57480000007718
  C          -2.22080000031452      5.47389999998908    -11.25219999971108
  C          -1.44149999995790      3.97310000019565     -8.92280000012376
  C          -5.10849999987292      8.05789999975486     -8.62810000048672
  C          -4.39409999978816      6.49439999991520     -6.31889999993116
  C          -3.81060000116770      1.83759999888398    -17.32840000018029
  C          -0.73240000004905     -3.36779999963952     -9.34219999982415
  C          -0.92540000002781     -4.02059999986900    -10.59489999983274
  C          -1.47939999995241     -5.29580000013432     -8.22790000008447
  C          -1.66339999999849     -5.94619999978902     -9.48309999994521
  C          -2.73490000019002      5.74840000023790    -10.00799999992330
  C          -2.35510000079056      4.99830000008031     -8.85679999959702
  C          -4.19089999995025      7.03619999970337     -8.69570000019345
  C          -3.82920000015501      6.26860000009633     -7.55019999999732
  O          -1.01330000002844     -4.01260000001706     -8.17119999988842
  O          -1.38699999980538     -5.30180000020095    -10.65210000003374
  O          -3.62990000004958      6.77390000003820     -9.91180000024322
  O          -2.89800000032679      5.27500000000931     -7.63670000017250
  H          -3.16580000023402      3.71580000038123    -16.48820000003817
  H          -0.11729999992297     -1.59640000002592     -8.31049999998478
  H          -2.25209999994751     -7.71500000000116    -10.53180000008194
  H          -1.61660000003286     -5.42489999997917     -6.09530000006138
  H          -0.81010000002900     -3.90740000000196    -12.72770000001325
  H          -2.51849999994414      6.04419999993118    -12.11639999993974
  H          -4.11740000002653      5.90289999993589     -5.46190000003138
  H          -5.36610000001468      8.63290000000875     -9.50210000003734
  H          -1.16109999997447      3.42279999995309     -8.03989999999630
  Cl         -7.89840000000375     -1.22159999999408      1.49700000000460
  Cl         -5.03919999999659      5.84979999998782     -2.67920000000110
  N         -10.36180000026277     -1.85009999970860      3.84019999991532
  N          -5.87429999992323      9.19849999994845     -2.50750000015369
  Cl          0.98639999998998      1.25200000000003     -7.62090000001302
  Cl         -2.11809999999248     -6.37120000000556     -3.22020000000163
  N           2.80769999964864      1.64679999996508    -10.50979999973458
  N          -1.69239999972304     -9.74580000001665     -3.80339999990830
  N           1.43140000062795      9.58020000015147      3.79189999993074
  N          -3.09310000003032     -0.71060000007932     10.07869999983598
  Cl          4.60480000001145     -5.66720000001085      2.60029999999593
  Cl          7.57250000000049      1.29919999999332     -2.11279999999743
  N           5.46459999995049     -8.99959999990778      2.62309999911196
  N          10.14229999979388      1.90340000004075     -4.28340000006057
  N          -2.03469999985787    -10.86660000006215     -4.39500000000712
  N          -2.33479999978407    -12.22439999992613     -7.10830000042541
  N          -4.28560000021414    -12.87969999986440     -4.84959999955872
  N          11.39150000005227      2.13809999993971     -4.60369999902157
  N          14.22870000001600      1.16559999980617     -4.24060000050453
  N          13.63759999968421      4.15499999996535     -4.21080000015754
  N          -6.59420000034179     10.23339999982545     -2.86800000066339
  N          -9.41870000066122     11.34609999957411     -3.15619999979536
  N          -7.31100000023665     11.96789999983275     -5.27210000066521
  N          -3.23910000002053     -0.77040000005957     11.38340000019982
  N          -2.74640000059898      0.57939999972344     14.05860000019149
  N          -2.71629999951303     -2.49490000018423     13.90120000010942
  Zn         -1.56190000025034    -13.64759999982595     -4.78200000020134
  N          -3.48569999942539    -13.84029999968695     -4.45969999993352
  C          -4.23370000004041    -14.80400000043315     -3.87929999978167
  C          -5.57389999948402    -14.35309999977811     -3.94589999890530
  C          -3.90539999992298    -16.03119999996579     -3.29469999999563
  C          -6.62650000043138    -15.11569999955882     -3.43009999980223
  C          -4.95029999994874    -16.76480000011888     -2.79460000042350
  C          -6.28530000091754    -16.31569999963440     -2.86110000027159
  H          -7.64389999990908    -14.76239999993984     -3.48589999993964
  H          -2.88079999970581    -16.36469999995150     -3.24859999994947
  Zn         -7.17339999980223     12.99530000010663     -2.62790000040834
  N          -9.04359999973941     12.41149999961372     -2.49360000045120
  C         -11.18619999989654     12.01390000007864     -2.11930000033195
  C         -10.11210000008352     12.88489999963745     -1.81579999955049
  C         -12.46069999983597     12.21249999998322     -1.57900000017409
  C         -10.27989999990234     13.98049999972057     -0.96309999948346
  C         -12.60600000010486     13.29160000067453     -0.74559999773915
  C         -11.53620000000864     14.15910000077012     -0.44349999866335
  H          -9.45450000005066     14.63729999997693     -0.73859999988489
  H         -13.27190000002114     11.54260000027125     -1.81650000002349
  Zn          4.60209999984128      2.18150000000850    -14.06449999993166
  N           3.29030000059909      3.55970000016833    -14.54230000009114
  N           3.71640000039201      0.58390000000154    -14.78539999989924
  C           3.39190000054208      4.74869999982128    -15.17580000005565
  C           2.07790000041111      5.27109999996108    -15.24170000008588
  C           3.03160000077265     -1.29189999971888    -15.73460000035910
  C           4.13360000013302     -0.41439999963805    -15.59419999994206
  C           4.48119999967795      5.44579999968685    -15.70770000001140
  C           1.81330000061535      6.50640000006684    -15.84109999995460
  C           3.11529999709126     -2.44849999972654    -16.51610000083381
  C           5.35280000014033     -0.66689999991112    -16.23089999948317
  C           4.20239999729312      6.65490000046684    -16.29129999980451
  C           2.89350000039448      7.17529999927866    -16.35670000048810
  C           4.31799999945408     -2.67910000218290    -17.13290000009663
  C           5.41579999812534     -1.80510000023458    -16.99289999848541
  H           5.47819999967246      5.03850000007659    -15.65230000005031
  H           0.80829999935068      6.89519999994740    -15.88540000007990
  H           2.26980000007473     -3.11050000013524    -16.61549999999819
  H           6.18630000013699      0.00769999999842    -16.11590000006155
  Zn         -5.05899999984718     -0.96559999986688     13.60830000000792
  N          -4.02990000154103      0.54079999951173     14.31439999951813
  C          -3.13839999870860      2.34090000094478     15.23700000000285
  C          -4.34600000072394      1.62500000006846     15.05600000008354
  C          -3.09880000022781      3.53049999992451     15.97110000001518
  C          -5.55080000004936      2.07709999985238     15.60330000003355
  C          -4.28929999918033      3.95760000127999     16.50059999947228
  C          -5.49230000367876      3.24469999948090     16.31990000120193
  H          -6.46530000010742      1.52380000036780     15.45930000014159
  H          -2.17269999995984      4.06709999996152     16.10410000004805
  Zn          6.81570000005353    -12.76209999992331      2.95960000004263
  N           6.59449999971325    -12.71450000030828      4.91340000107953
  N           8.67709999971308    -12.14100000028339      2.82320000048440
  C           6.16180000015746    -13.62119999964142      5.81650000022516
  C           6.23420000050410    -12.98320000048723      7.07839999957745
  C          10.82949999949762    -11.74619999927918      2.50519999953398
  C           9.77119999992397    -12.63790000052436      2.20590000020283
  C           5.70969999946608    -14.93860000059837      5.69069999994838
  C           5.85659999984115    -13.64289999990363      8.25220000012520
  C          12.12330000031784    -11.96079999997267      2.02010000035813
  C           9.97530000034311    -13.77150000000021      1.41289999994899
  C           5.34489999945616    -15.56930000001857      6.85230000034196
  C           5.41679999964337    -14.93369999994165      8.10900000078811
  C          12.30419999979222    -13.07740000012839      1.24510000018149
  C          11.25040000009306    -13.96590000026534      0.94749999952728
  H           5.65829999993824    -15.41489999997485      4.72450000017085
  H           5.91480000006461    -13.14659999982582      9.20789999950456
  H          12.92169999996652    -11.27429999992652      2.25360000004432
  H           9.16220000007386    -14.44449999999741      1.19160000006799
  Zn         13.36670000028852      2.57640000010460     -6.55540000052933
  N          13.82859999997256      4.17580000100282     -5.50610000064300
  C          14.29600000018721      5.39749999986103     -5.84410000042676
  C          14.37750000006280      6.13380000033377     -4.63750000189180
  C          14.66449999995454      5.96249999990627     -7.06899999982714
  C          14.83010000008075      7.45679999973849     -4.61940000022398
  C          15.10609999952442      7.25999999983253     -7.03140000118625
  C          15.18760000007781      7.99319999996744     -5.82960000036098
  H          14.88749999999682      8.00839999966590     -3.69439999988464
  H          14.59719999999660      5.39299999992562     -7.98240000021728
  N          -3.98769999957751     -2.48749999983407     14.21409999983394
  C          -4.27109999935355     -3.64040000001412     14.85839999999237
  C          -3.05599999968793     -4.36450000010882     14.91789999943240
  C          -5.45169999999827     -4.14980000003880     15.40789999978905
  C          -2.98459999915759     -5.61930000016618     15.53100000028613
  C          -5.36200000017367     -5.38109999936340     16.00470000114699
  C          -4.15139999998333     -6.10149999973145     16.06580000028354
  H          -2.05329999970657     -6.16169999991535     15.57250000008890
  H          -6.37219999966433     -3.59049999958030     15.35390000011378
  Zn          1.23250000013770     13.48569999993716      4.87130000009895
  N           3.05659999995529     13.83110000033082      4.25499999980562
  N           1.53730000093478     13.05069999992826      6.75000000010256
  C           3.64600000068463     14.84109999991505      3.57889999986716
  C           4.99680000080546     14.45720000088128      3.40090000002936
  C           1.65869999953021     12.76750000015534      8.93879999899951
  C           1.01180000054987     13.49629999989037      7.91210000002267
  C           3.16449999992539     16.06160000007083      3.09510000019315
  C           5.90790000015590     15.28319999991712      2.73510000022892
  C           1.35470000003001     12.97999999994035     10.28709999977005
  C           0.04099999991156     14.45990000024041      8.20260000011566
  C           4.07220000002568     16.85800000040072      2.44550000005230
  C           5.41820000029440     16.47639999985199      2.26949999980610
  C           0.40119999993351     13.92899999995336     10.55250000056163
  C          -0.24340000077347     14.65499999967116      9.52979999985298
  H           2.13269999998463     16.34269999998384      3.23459999998911
  H           6.93529999982273     14.98169999992595      2.60640000001647
  H           1.85420000004806     12.41929999984171     11.06119999995971
  H          -0.44609999990062     15.00939999991560      7.41279999966574
  N          14.36179999975342      1.21199999970220     -5.54230000014291
  C          15.65839999986779     -0.37580000024196     -4.71270000005929
  C          15.25250000002403      0.26450000032810     -5.90860000040124
  C          16.58830000044906     -1.42000000013354     -4.72379999924978
  C          15.76510000004334     -0.12019999989627     -7.15139999848395
  C          17.07990000064130     -1.78289999836620     -5.95130000097646
  C          16.67620000059055     -1.14490000168542     -7.14230000076120
  H          15.45020000000283      0.37519999990045     -8.05609999954857
  H          16.89020000006531     -1.90060000034003     -3.80670000025098
  Zn        -13.50619999996231     -2.62170000043688      6.20949999966207
  N         -13.88130000000918     -4.25640000025197      5.18040000107072
  N         -14.62780000005385     -1.33559999875298      5.23770000138369
  C         -14.27360000005292     -5.49890000240702      5.53730000002473
  C         -14.40210000011700     -6.23109999950161      4.33220000010180
  C         -15.98370000009517      0.22619999965510      4.45600000043177
  C         -15.54179999997617     -0.42299999944585      5.63390000016521
  C         -14.53799999994690     -6.08550000026255      6.77890000025058
  C         -14.79890000004528     -7.57210000055589      4.33290000019525
  C         -16.94419999955075      1.24159999962632      4.49980000137064
  C         -16.04680000080656     -0.07650000029183      6.89109999931499
  C         -14.92630000060407     -7.40029999989108      6.75930000042006
  C         -15.05419999968498     -8.12969999895868      5.55930000080525
  C         -17.42790000028038      1.56729999924718      5.74080000137444
  C         -16.98749999969624      0.92079999783748      6.91399999902084
  H         -14.43740000003072     -5.51809999985474      7.69060000183504
  H         -14.89370000002204     -8.12050000002471      3.40909999988492
  H         -17.27359999999168      1.72979999925273      3.59630000012818
  H         -15.70229999960731     -0.57719999994104      7.78199999949458
  N          -1.55900000031004    -13.19329999992616     -6.69080000021945
  C          -1.33100000076157    -12.94210000051037     -8.87550000055337
  C          -0.89500000030858    -13.69159999949330     -7.75649999941524
  C          -0.83920000018598    -13.19619999980512    -10.15970000025114
  C           0.04579999994427    -14.71780000000157     -7.88750000021224
  C           0.08190000006405    -14.20610000079023    -10.26859999835187
  C           0.51610000042490    -14.95259999965478     -9.15390000012809
  H           0.37120000014246    -15.28209999996196     -7.02800000021868
  H          -1.17799999997642    -12.61880000017958    -11.00519999999711
  N          -6.95839999919024     13.02399999988123     -4.58280000004907
  C          -6.50429999948561     13.95839999983348     -5.44620000130383
  C          -6.60720000022465     13.38379999956061     -6.73609999943913
  C          -6.00999999972181     15.25350000042072     -5.26189999928420
  C          -6.21880000011307     14.08729999961859     -7.88060000037858
  C          -5.63490000056182     15.92759999998720     -6.39550000011545
  C          -5.73739999943342     15.35539999977421     -7.68020000071580
  H          -6.30140000007050     13.64000000000394     -8.85850000035244
  H          -5.93599999984002     15.68129999979496     -4.27460000010832
  Cl         -0.29079999998926    -15.19640000004141     -4.12910000003303
  N          -1.27039999921895    -11.86119999971270     -4.01210000040005
  Cl          6.62019999949952      2.51220000005470    -14.57109999987745
  N           4.18330000127817      1.95119999963604    -12.15620000035555
  Cl        -13.67609999999422     -2.71239999998172      8.30740000053395
  N         -11.73559999968478     -2.14849999999227      5.48700000015138
  Cl         -6.57940000013581     14.70049999986169     -1.54269999993329
  N          -6.24899999979749     11.30890000017123     -2.20099999964899
  Cl          6.28210000006724    -14.53519999988976      1.95499999998094
  N           5.83989999991011    -11.12670000059467      2.45919999992618
  Cl         13.63319999997621      2.65839999995586     -8.64350000029063
  N          11.53320000174252      2.27330000008675     -5.90150000160263
  Cl         -7.12820000018206     -1.01329999996244     14.00440000004334
  N          -4.49630000064085     -0.91849999957168     11.71749999942102
  Cl         -0.22619999994737     14.94209999999478      4.43070000015083
  N           0.98850000059400     11.67629999951833      4.12489999998203
  C           4.59349999960680     -9.46369999971979      1.70649999987961
  C           3.59960000016752     -8.82879999989328      0.95860000007955
  C           2.86569999909225     -9.62689999990186      0.11489999958855
  O           1.87439999991486     -9.02829999999332     -0.61039999984300
  H           3.41099999995355     -7.77039999999178      1.03020000007376
  C           4.83860000023156    -10.85359999975738      1.59840000001713
  C          -0.64899999906757    -10.00309999982513     -2.98910000044206
  C          -0.37609999981576    -11.38569999997723     -3.12449999970336
  C           4.09689999989928    -11.65479999954569      0.72780000027763
  C           0.10750000004603     -9.19079999990457     -2.14020000038609
  C           0.64990000012286    -12.00500000014668     -2.40860000154249
  C           3.11679999990292    -11.02479999994433     -0.00250000010831
  C           1.11939999992311     -9.80629999978950     -1.44219999978373
  C           1.38350000076147    -11.20109999990494     -1.57010000091573
  O           2.38269999987045    -11.79429999988179     -0.85600000049016
  H           0.86390000012000    -13.05699999999139     -2.49899999987770
  H          -0.08479999999037     -8.13590000002206     -2.03460000003419
  H           4.27209999989842    -12.71289999996501      0.62600000004712
  C           4.03730000017713      1.72400000019116     -9.96410000034811
  C           4.48569999953449      1.63059999989862     -8.64589999962780
  C           5.84029999963815      1.74790000028513     -8.45130000010590
  O           6.29260000011084      1.64450000006587     -7.17049999991743
  H           3.81800000039715      1.47159999995728     -7.81560000028292
  C           4.93629999913744      1.92580000002500    -11.03920000011777
  C           9.41280000008972      1.89129999999827     -5.41460000107172
  C          10.32009999940450      2.13159999992916     -6.47439999912703
  C           6.31190000015222      2.05449999999623    -10.83090000005178
  C           8.04689999998784      1.71449999998507     -5.63720000022293
  C           9.88460000040497      2.19560000015794     -7.80109999959690
  C           6.74640000093565      1.96509999991760     -9.53010000071759
  C           7.62780000091463      1.79419999988665     -6.94160000078153
  C           8.53640000064743      2.02729999993948     -8.01480000132830
  O           8.08670000239086      2.09240000008708     -9.30239999991046
  H          10.56080000004803      2.37080000016369     -8.62130000015926
  H           7.34499999998132      1.53209999999078     -4.84030000016093
  H           7.00430000013920      2.21539999988438    -11.64059999986198
  C          -9.63780000020321     -1.69220000013589      4.96430000025731
  C          -8.28500000007527     -1.41389999996484      5.17049999970703
  C          -7.87069999986654     -1.33120000033542      6.47710000024593
  O          -6.54679999858931     -1.07770000009703      6.69990000017691
  H          -7.59510000006969     -1.27419999996622      4.35490000014291
  C         -10.53560000053779     -1.88420000017304      6.04170000054766
  C          -4.31399999970125     -0.83560000019424      9.51789999978206
  C          -5.22869999948172     -0.97219999970354     10.58989999960218
  C         -10.10840000031494     -1.78520000058634      7.36770000064996
  C          -4.75360000026011     -0.86279999994631      8.19189999968898
  C          -6.59680000021284     -1.15220000042571     10.38119999967799
  C          -8.77690000076574     -1.50560000003845      7.56359999844912
  C          -6.10180000007273     -1.04419999996759      7.98989999995819
  C          -7.01429999998900     -1.19560000011032      9.07430000001882
  O          -8.34399999859691     -1.39830000001222      8.85199999965339
  H          -7.29709999995318     -1.25990000013002     11.19299999991394
  H          -4.07929999994768     -0.75630000001722      7.35919999996273
  H         -10.77670000010437     -1.92010000003939      8.20200000025791
  C           0.33289999999492      9.85659999995067      3.05660000012331
  C          -0.46050000014079      9.09139999985143      2.19639999979577
  C          -1.50640000022184      9.73619999991216      1.57730000008965
  O          -2.28699999985151      9.00650000002687      0.72649999986965
  H          -0.26760000002618      8.04830000005764      2.01130000002392
  C           0.04689999940878     11.22589999989109      3.27669999963413
  C          -5.00439999988749      9.59849999975446     -1.56049999950985
  C          -5.25070000065142     10.97759999976322     -1.35800000114231
  C          -1.01839999977012     11.87560000018772      2.65340000020820
  C          -4.00860000030141      8.91459999961485     -0.85889999991842
  C          -4.51359999996783     11.71670000029038     -0.43079999998183
  C          -1.77970000003757     11.11699999994675      1.80069999957005
  C          -3.27900000013614      9.65139999988828      0.04159999980784
  C          -3.53699999970036     11.03689999974621      0.25680000017239
  O          -2.80970000067792     11.74439999986247      1.16629999982404
  H          -4.68880000000575     12.76519999974753     -0.25580000010284
  H          -3.81299999997522      7.86639999998737     -1.01349999991449
  H          -1.23809999999407     12.91770000007596      2.81689999998729
  H          15.54429999998777      9.01099999906169     -5.87240000011364
  H          15.40350000014565      7.74439999910298     -7.94890000014550
  H           5.00690000023259      7.23450000010070    -16.71770000057121
  H           2.74540000033705      8.13369999967617    -16.83049999979865
  H           6.07939999957206     17.15259999983446      1.74930000001840
  H           3.75370000017209     17.81150000016700      2.05260000011311
  H          -5.42410000034052     15.94269999985271     -8.52989999983332
  H          -5.24710000010326     16.93129999957096     -6.31009999979896
  H          17.94810000013405      4.75109999992871      2.07430000101268
  H          18.49770000016974      2.37800000001365      2.02640000071682
  H          10.35199999994564     12.70260000015861      8.60820000005518
  H           9.13739999990764     12.10640000008010     10.63420000002876
  H          13.66149999981315     -8.88659999999339      9.18350000011382
  H          11.95209999983042     -9.32440000008036     10.86340000016052
  H           3.55309999977654      0.00659999997054     18.30619999967546
  H           3.60649999955810     -2.42120000011584     18.11129999954082
  H          -8.41149999975620    -11.49339999985602    -11.70969999964324
  H          -9.96329999989784    -12.01279999994776     -9.90469999988590
  H         -12.56399999903277     10.16520000020294    -10.55159999896217
  H         -14.23699999841145      9.65809999985802     -8.85470000028439
  H          -4.60840000003677      2.27409999920690    -17.90980000041092
  H          -4.27049999994229     -0.13559999960590    -18.03230000018247
  H         -18.94190000020376     -2.48399999914464     -2.17169999823319
  H         -18.39639999986730     -4.85819999966179     -2.21039999959711
  H          -6.24369999562531     -5.82090000002326     16.44550000054197
  H          -4.15190000020937     -7.06510000008343     16.55219999965007
  H         -15.14369999990602     -7.90159999898622      7.69019999887979
  H         -15.36460000003597     -9.16180000018700      5.61680000054290
  H           5.11330000154906    -15.48920000022691      8.98320000171091
  H           4.98920000122358    -16.58750000120343      6.81199999942760
  H          -7.05930000075798    -16.94399999999334     -2.44739999945209
  H          -4.75269999999671    -17.71989999883548     -2.33239999899241
  H          13.28369999956505    -13.29089999915184      0.84540000093651
  H          11.46320000120277    -14.82619999819320      0.33150000032742
  H          -4.31499999965979      4.86960000019994     17.07729999996547
  H          -6.39360000042859      3.63799999939749     16.76490000003626
  H           0.12899999941950     14.13360000020453     11.57669999955273
  H          -0.98470000000435     15.38779999913795      9.80979999988400
  H         -17.41039999984800      1.22750000052523      7.85859999321136
  H         -18.17139999967027      2.34450000190919      5.83150000104658
  H         -11.72080000086527     14.98969999899852      0.22060000190760
  H         -13.56939999895570     13.49099999709571     -0.30150000215037
  H           1.24399999875106    -15.73379999978837     -9.31149999992396
  H           0.49369999960092    -14.44399999978691    -11.23749999690399
  H           6.33359999501811     -2.04780000182874    -17.50620000033266
  H           4.43699999846554     -3.55780000443322    -17.74819999974368
  H          17.80130000082302     -2.58300000010530     -6.01679999953837
  H          17.10409999911523     -1.48049999697844     -8.07459999938055
  C          -0.95020000043804     -0.23960000084585      6.95310000080144
  O          -1.14599999993502      0.77569999773681      7.64259999633147
  O          -1.05269999960981     -1.38179999739464      7.47079999981699
  C           1.73559999966280      5.83939999975304      3.17139999846151
  O           2.45960000029436      6.61400000031067      2.49650000031631
  O           1.32500000046055      6.18950000043996      4.29219999884637
  Ir          0.31949900689390      0.10378708072905      0.57809655919164
  O           2.79910584900841     -1.01820701081043      2.04858088741501
  O           3.43942107789751      0.22965897276719      0.23942871949410
  O           1.29278073429760      1.57594538236771     -1.93665047733132
  O           0.36445203829216     -0.45479889763199     -2.41629867187193
  O           1.70594392247728     -2.48447322727699     -0.53605787099649
  O          -0.08865000265428     -2.93500217143773      0.80429013537095
  N          -0.06691459867888     -0.08421947462918      2.79099313913298
  N           0.98648530137413      1.95579030242560      1.50267388016202
  C          -0.48496192601460     -1.21671666337107      3.36826737604984
  C          -0.76213422239684     -1.29434260975414      4.71819758544504
  C          -0.63139465627129     -0.14444690361610      5.49985805123165
  C          -0.20637609689430      1.04077297924644      4.89632245657226
  C           0.09004772008748      1.03664850692713      3.53016769554068
  C           0.64014806338947      2.19742947892979      2.79649364841465
  C           0.84406824394133      3.45813445320217      3.36644403519269
  C           1.44509589253232      4.47463896290173      2.61552114272120
  C           1.83635347463831      4.17811064725015      1.30493359908867
  C           1.58868255243985      2.92187158607126      0.78500290730392
  C           4.19615310480648     -0.67259654095111      2.28596726730358
  C           4.68444566295956     -0.23664510022453      0.86098643762321
  C           4.90668693965879     -1.88160093553664      2.86935410156384
  C           4.18094646594756      0.47926703598989      3.29110531862484
  C           5.19500714880557     -1.39650503636278      0.01601315034303
  C           5.68251975458370      0.90758165352581      0.85548982871108
  C           1.64368627370571      1.28693033658639     -3.33023628983300
  C           0.60028009762695      0.18329795154861     -3.70148131409186
  C           1.53348832124081      2.55975754175370     -4.14817468393720
  C           3.07876729378340      0.76875213936745     -3.32303894499727
  C           1.09960658012260     -0.86336930407396     -4.68180748672102
  C          -0.73060590982739      0.75442790890173     -4.17950788921462
  C           1.44829314635105     -3.91665850481138     -0.67479891051534
  C           0.58028509424704     -4.21754212971028      0.59015942034779
  C           2.77160640920109     -4.65948788147239     -0.71854838838974
  C           1.40132782912023     -4.48635756287306      1.84635590145781
  C           0.68725447985887     -4.08143462973692     -1.98687427891871
  C          -0.46988387512870     -5.29605768324091      0.39040119486438
  B           2.39271620395522     -0.34948920074011      0.90835602241576
  B           0.69695315138599      0.43491281056555     -1.41063139517364
  B           0.69473069319575     -1.94205688092819      0.22829574467670
  H          -0.58024574653343     -2.07321963621265      2.70674219114614
  H          -1.08512260142459     -2.22090617519131      5.17812758303841
  H          -0.10842327873229      1.93472112646290      5.50144521963829
  H           0.54242343674660      3.66560510406492      4.38661208721050
  H           2.32074627619517      4.93860761666616      0.70384368471557
  H           1.85635962374139      2.65208357571163     -0.23315878546285
  H           4.51244224092960     -2.09101188290533      3.86821167885447
  H           4.75594042713791     -2.77961669827764      2.26474104470751
  H           5.98090472894234     -1.68722878051694      2.95872595425436
  H           5.19393621863702      0.76922105644359      3.58564514243739
  H           3.67072335306976      1.35602367950088      2.87697910700327
  H           3.63454749810111      0.15666487419743      4.18317522831579
  H           4.45964660294207     -2.20526373829363     -0.02507375919990
  H           5.37483093637234     -1.02900508343700     -0.99890975477598
  H           6.13651092640354     -1.78954037065431      0.41245699739720
  H           5.25196211423629      1.81377920057371      1.28802873605306
  H           5.99920609196687      1.11971149379239     -0.17108604704736
  H           6.57267413975546      0.63042666090561      1.43113007910876
  H           1.61319204272590      2.32405143040081     -5.21580468229685
  H           0.57652143307626      3.05688928423408     -3.97544486417189
  H           2.33920253390934      3.24736759921166     -3.87281105942673
  H           3.15909891190485     -0.15683777898005     -2.74526341880298
  H           3.43145665319641      0.59063255920669     -4.34328867520136
  H           3.73182904830910      1.50880375863512     -2.85108822057940
  H           1.98979014752019     -1.36882700748593     -4.30275215858216
  H           0.31655845415556     -1.61378287060184     -4.82928540424249
  H           1.31936979848002     -0.39111879706803     -5.64591533096679
  H          -1.10246959664050      1.52436672129647     -3.49617893419590
  H          -1.46467214454609     -0.05584933069401     -4.20590119131721
  H          -0.62695594077860      1.17207791455347     -5.18612948140829
  H           2.58682597542903     -5.73250896413254     -0.83894934882840
  H           3.35171758155763     -4.31520775024580     -1.58002784759745
  H           3.36278888209061     -4.51305754649635      0.18956461331934
  H           1.93955966116079     -5.43557748389104      1.79870445821107
  H           2.14077979123327     -3.69874702671560      2.01838564276804
  H           0.72579133224058     -4.51580173565209      2.70755758221102
  H          -0.25529031361066     -3.52726357930193     -1.97103321723759
  H           0.45713703979504     -5.12711220527954     -2.20872040502749
  H           1.29696205197174     -3.66983408000216     -2.79572619499034
  H          -1.07469388582360     -5.38943274683061      1.29744808369849
  H          -1.13051120117225     -5.08265301781799     -0.45280529611289
  H           0.02248306791971     -6.25741506171646      0.20924452066526
  Si         -4.98565320471698      3.89325238954602      2.16766999629449
  C          -3.81381129438318      2.71297391037698      1.25825627806267
  C          -3.73256189283348      1.35086362394436      1.58469760312211
  H          -4.51464691551839      0.87506348687567      2.16922434849000
  C          -2.81198968988531      3.20595069119753      0.41029838857409
  H          -2.85335267242084      4.22610871012552      0.04128004851912
  C          -1.71824956180694      2.42552498092415      0.02855797764941
  H          -0.94603100666109      2.87360299841454     -0.59559318496659
  C          -4.37154815853092      3.90538533962397      3.99190223454172
  H          -3.29624143919397      4.12142002547015      3.87036915703009
  C          -6.82726679780931      3.41135445731467      1.99616885885927
  H          -7.10566187928553      3.73333947298454      0.97909269797142
  C          -4.47134032178585      2.55939368163629      4.72671903996447
  H          -5.51661832217466      2.27387879474155      4.89475103829117
  H          -3.98810015503817      2.62259146002053      5.71206713301719
  H          -3.98160076415360      1.75049573389992      4.17644685760916
  C          -4.96733024871811      5.01385983889781      4.87582465360349
  H          -4.93950581997762      5.99780886292208      4.39929695417282
  H          -4.41022741151505      5.08725965032929      5.81925726738423
  H          -6.00971826387518      4.80074002920201      5.13069976627093
  C          -7.07686379848284      1.90011975348685      2.08584388945442
  H          -6.63444326186577      1.34127381285817      1.25821289880636
  H          -8.15313827728653      1.68936123229957      2.09929823357493
  H          -6.67636622504361      1.47272396377092      3.01158923525562
  C          -7.75431687362213      4.12584216818624      2.99454893783567
  H          -7.61749825468567      3.71470931320873      4.00074009845197
  H          -8.80533700962875      3.96069011364078      2.72179234789175
  H          -7.58703755890178      5.20497547720052      3.05160607010708
  C          -4.67428869393844      5.61716917248905      1.39963004464620
  H          -4.56976076169402      5.40271194412520      0.32303812157302
  C          -3.34571471295667      6.21104828515413      1.90265785202914
  H          -3.44727547273400      6.58886047217738      2.92641811263528
  H          -3.02360134855660      7.04654668340488      1.27513472811835
  H          -2.53218147106061      5.47760351967774      1.91091623855047
  C          -5.80340044277753      6.64961043423494      1.51923283562645
  H          -6.73945672971039      6.27630485606167      1.09113767219034
  H          -5.54040847749473      7.56819973804880      0.97702802238770
  H          -5.99615093660070      6.93087225242835      2.56094070690820
  C          -1.57927159642878      1.11923046499355      0.48581049422926
  H          -0.58412428692702     -0.95845087601475     -0.18121138428832
  C          -2.64956832790545      0.56712739842621      1.19167240610950
  H          -2.62712631816599     -0.47737374254545      1.49757438262754
