# Supplementary material for: Regioselective Arene C–H Borylation with a MOF-Immobilized Iridium Bipyridine Catalyst
Source: ACS Appl Mater Interfaces. 2026 Feb 13;18(7):11467–76. doi: 10.1021/acsami.5c24764 (PMC12954667; doi:10.1021/acsami.5c24764)
Supplement: Supplementary file 1 [file am5c24764_si_001.zip › DFT_coordinates_and_input_files/21_OA_HL_para.xyz]

126
Coordinates from ORCA-job 4oa_p_qmreg_cpcm E -2709.935238870212
  Ir          0.31949920860389      0.10378702503245      0.57809651820343
  O           2.89289603221150     -0.90165521280066      2.08436896206711
  O           3.42197804931113      0.12553560202566      0.11359306000169
  O           1.41891068540170      1.51891612607414     -1.92166721565092
  O           0.20719541019407     -0.33744887998476     -2.46307886074324
  O           1.47545316610688     -2.49682737495094     -0.77866435626459
  O           0.13021940764264     -2.94894920201998      1.01386408222024
  N          -0.06691464376379     -0.08421952269930      2.79099317722751
  N           0.98648531901531      1.95579036532652      1.50267382150475
  C          -0.59268785457411     -1.16369390349640      3.38909905550771
  C          -1.03009591236712     -1.15534483490040      4.70508450110109
  C          -0.93011604091964      0.02058465550770      5.43917690399699
  C          -0.37712609305016      1.13656504397416      4.83383433004427
  C           0.05130989659875      1.05456304947607      3.50698573383533
  C           0.66579387685625      2.18021833766390      2.79752979471877
  C           0.94472492747420      3.40768621907693      3.40169973935465
  C           1.56781068545027      4.40606123174235      2.67256521657812
  C           1.91664044456506      4.15189517007922      1.35085988095977
  C           1.61177601690101      2.91809565348357      0.80125838318782
  C           4.30315741236691     -0.54170993741153      2.18537318204275
  C           4.68809566423416     -0.31241890896209      0.68907703034999
  C           5.05417110126583     -1.66565525542929      2.87811217242567
  C           4.36705727944075      0.73493283228436      3.02313754417604
  C           5.07856747888788     -1.59944264891947     -0.03124348804544
  C           5.73055498189592      0.76698711996880      0.45310670582556
  C           1.65634508337169      1.28131815114370     -3.33817414901804
  C           0.45105815567113      0.36153903102835     -3.71103353258795
  C           1.69531332488156      2.61661450542938     -4.06199064443607
  C           3.00346262888224      0.57000249766094     -3.45017383586703
  C           0.74017693697089     -0.66161924252299     -4.79804197823711
  C          -0.81718672412181      1.14633002431609     -4.04174373211533
  C           1.19289956102625     -3.92366452915661     -0.83065424179754
  C           0.74858095246173     -4.21473310421119      0.63748625196353
  C           2.44255035216096     -4.66137586132597     -1.27834673675703
  C           1.92364321316312     -4.43970435435291      1.58527105681136
  C           0.06866822855675     -4.11780372797514     -1.84630823272816
  C          -0.27831367713045     -5.32403524431698      0.78667773304541
  B           2.39271614824715     -0.34948920304762      0.90835605619439
  B           0.69695313284220      0.43491281460933     -1.41063138778405
  B           0.69473068118029     -1.94205686344618      0.22829573509116
  H          -0.65738323774036     -2.05571690723669      2.77481019954015
  H          -1.45217503125426     -2.05775427321355      5.13501702449754
  H          -0.29191575908131      2.06417504929514      5.38688264156030
  H           0.67938538084042      3.58020639744894      4.43739616156903
  H           2.41668934611746      4.89681641518416      0.74117714595680
  H           1.85749825730190      2.66821980459781     -0.22608075016024
  H           4.70761892573804     -1.75653801137047      3.91246840051025
  H           4.89456507537996     -2.62346419458697      2.37797751314477
  H           6.12903371764277     -1.45308629187231      2.89519617427290
  H           5.40105228219869      1.04362264289984      3.20840328542476
  H           3.83697157966400      1.55679308874506      2.52982731789407
  H           3.88314478657635      0.54571431718320      3.98668817624615
  H           4.32228918949408     -2.37453706982674      0.12441829835244
  H           5.13708230486712     -1.39752281126845     -1.10527496147750
  H           6.05091073350917     -1.97237995097510      0.30693438284044
  H           5.39609096131449      1.73679207755064      0.82901858670514
  H           5.92048519623906      0.86172565525955     -0.62069064824278
  H           6.67382329373652      0.50379301583432      0.94497399179890
  H           1.77137459933832      2.46371538395395     -5.14438007119042
  H           0.80185085150766      3.20976734144372     -3.85373069842052
  H           2.57216283178007      3.18665657699638     -3.73770928056950
  H           2.97610798520766     -0.39589554894734     -2.93622396848440
  H           3.28838289391224      0.41400659850183     -4.49605644758837
  H           3.76805677056657      1.18665172870673     -2.96745610868504
  H           1.54459583764322     -1.33900437465716     -4.50211853956016
  H          -0.15869242649253     -1.25736246779541     -4.98643299479226
  H           1.02187118166604     -0.16344132580085     -5.73271478562793
  H          -1.03238865850534      1.88609723131572     -3.26409759476501
  H          -1.65926555370234      0.44908847572193     -4.08819302188030
  H          -0.73529577986549      1.65676446317558     -5.00718503289775
  H           2.27455857018345     -5.74380474316707     -1.25074414022453
  H           2.68485538832903     -4.37946707144575     -2.30784077495697
  H           3.30061902354489     -4.42416130385584     -0.64583390760015
  H           2.41127965579754     -5.40174132206565      1.39718110839296
  H           2.66145347575342     -3.63691163974543      1.49100844927439
  H           1.55254492523156     -4.43575543869189      2.61514389004611
  H          -0.84349008452292     -3.60304031147016     -1.52836431065911
  H          -0.15602299798933     -5.17869433581170     -1.99742457701602
  H           0.38269628058476     -3.68655727410121     -2.80151972071548
  H          -0.53012176737892     -5.45449945445143      1.84400451612481
  H          -1.19555178390763     -5.09811072112546      0.23860099921046
  H           0.13039024488668     -6.27034244458866      0.41528518462997
  Si         -4.98565325637966      3.89325242718278      2.16766999853269
  C          -3.81381122383800      2.71297386614477      1.25825633310534
  C          -3.73256191888132      1.35086362603200      1.58469755539953
  H          -4.51104459726313      0.88816086428001      2.18729168514767
  C          -2.81198968556903      3.20595069753263      0.41029837284791
  H          -2.84223158471320      4.23993622983193      0.07369900468045
  C          -1.71824958432372      2.42552496248047      0.02855794861585
  H          -0.93544662404562      2.88094532847161     -0.57792107462208
  C          -4.50389284445738      3.81916939169988      4.02455771302001
  H          -3.41913123296964      4.02123090840151      4.00213888476062
  C          -6.81349779749139      3.45079639262313      1.79821672756446
  H          -7.00858558679463      3.97152354286727      0.84525705418020
  C          -4.69316723464588      2.44490990341191      4.68396664025467
  H          -5.74366900147183      2.12989828080664      4.66086976011283
  H          -4.38968310544571      2.48368812529625      5.73964943352775
  H          -4.09505256991454      1.66922235972451      4.19763027367354
  C          -5.15506309033418      4.90198812635248      4.90117778287782
  H          -5.04597696264151      5.90737330721908      4.48510735845711
  H          -4.69789583552387      4.90685861014091      5.90015677821753
  H          -6.22481213491774      4.71478773972159      5.03681507915308
  C          -7.07277128946151      1.95760339249465      1.54958825356694
  H          -6.43397767504342      1.55730763528523      0.75708079207308
  H          -8.11937501404661      1.79570129753216      1.25792099185345
  H          -6.89375689773294      1.36456521481235      2.45491758126192
  C          -7.81740500711637      3.98085810337262      2.83345930159717
  H          -7.71994946440380      3.43651993150504      3.77991113763724
  H          -8.84725362363920      3.83516083698462      2.48032166768138
  H          -7.68693954636686      5.04589630169143      3.04832341448060
  C          -4.64127643663879      5.65486266543125      1.49973436556187
  H          -4.52039599467804      5.50154002142972      0.41497211132987
  C          -3.32808744247986      6.25016108882283      2.03452331261577
  H          -3.41692431399036      6.51074682351398      3.09530681594835
  H          -3.06971610583138      7.17143728927315      1.49502825005094
  H          -2.48417235961386      5.55825586974057      1.93773883707604
  C          -5.78823984724052      6.66330549165669      1.66659667685288
  H          -6.71658706990732      6.30991893889267      1.20637505481444
  H          -5.52771697652777      7.61877318495691      1.19128849016965
  H          -5.99961833918428      6.87416091291441      2.72077668155860
  C          -1.57927163868296      1.11923048605779      0.48581055391041
  H          -0.58412432423497     -0.95845086405208     -0.18121140137705
  C          -2.64956832292491      0.56712740023156      1.19167242374426
  H          -2.61744933200178     -0.47284708312711      1.51231485270071
  H          -1.27834479705680      0.07015160861147      6.46625357067007
  H           1.78422991038159      5.36524189236497      3.13266044303608
