# Supplementary material for: Regioselective Arene C–H Borylation with a MOF-Immobilized Iridium Bipyridine Catalyst
Source: ACS Appl Mater Interfaces. 2026 Feb 13;18(7):11467–76. doi: 10.1021/acsami.5c24764 (PMC12954667; doi:10.1021/acsami.5c24764)
Supplement: Supplementary file 1 [file am5c24764_si_001.zip › DFT_coordinates_and_input_files/22_OA_Relax_para.xyz]

126
Coordinates from ORCA-job 4oa_p_qmreg_all_cpcm E -2709.944398504258
  Ir          0.57811716982084      0.00548665796732      1.10878610584198
  O           3.35568021804934     -1.17067569833907      2.07488912257998
  O           3.49787094708124     -0.11853124808117      0.05077494765992
  O           1.18370666823642      1.67460998788388     -1.38875489443508
  O          -0.11087831616816     -0.14167412778128     -1.87750876354550
  O           1.46230140517398     -2.53682208270751     -0.56059414649492
  O           0.68160587226487     -3.02341674795576      1.53706725221653
  N           0.35680144742112     -0.28686318164727      3.32148705589090
  N           1.59330564975103      1.68668465095403      2.01424882991692
  C          -0.31761335307236     -1.28776599048406      3.90232075620721
  C          -0.61397299406949     -1.29898969651718      5.25674564819474
  C          -0.19793121807064     -0.22919855422309      6.04114238526439
  C           0.50376142758594      0.80690179590200      5.44567505286112
  C           0.77297394162804      0.75300407602529      4.07608040679231
  C           1.50707967196501      1.80964928508772      3.36243803574857
  C           2.10637046251245      2.88709221982647      4.01771747769755
  C           2.79018678822043      3.84476599962374      3.28765552291935
  C           2.87211277981970      3.70366116150078      1.90753857521873
  C           2.26698386931597      2.61142388810005      1.30821105205314
  C           4.76608645888539     -0.83371270754358      1.90319415388209
  C           4.85540988184802     -0.54381932196501      0.36597146017221
  C           5.61486622845478     -1.99777377981950      2.38585586123841
  C           5.02774115903175      0.39969305996907      2.76504997541084
  C           5.13054973195050     -1.78974505581932     -0.47035002983455
  C           5.81407165882433      0.57121854699575     -0.01913767602346
  C           1.10384552352029      1.61579425268884     -2.84053032053695
  C          -0.15073657130008      0.71104716717279     -3.05246925154218
  C           0.97554661825020      3.02923559451082     -3.38344016154121
  C           2.39657551060982      0.96782944813556     -3.33278067757145
  C          -0.10496518287315     -0.15989551984504     -4.29723191389746
  C          -1.46355525774351      1.49095878317526     -2.99364228717420
  C           1.09932365867904     -3.94587618587452     -0.57866431572140
  C           1.07339152026942     -4.29410631351032      0.94563370628193
  C           2.12669785560935     -4.71173140109910     -1.39392756852523
  C           2.44849211426470     -4.64720997173436      1.50524785862648
  C          -0.27694615843567     -4.03716069366986     -1.23569407038069
  C           0.05546799343564     -5.35176590145882      1.34010147006766
  B           2.64360731043778     -0.61348441361318      1.02033709773038
  B           0.57817442097633      0.52622535339872     -0.86722406594570
  B           1.01763407949226     -1.99966129954997      0.64414033593187
  H          -0.60940064791311     -2.10113016066055      3.24591304411804
  H          -1.16498956637171     -2.13197739918362      5.68056911259961
  H           0.82415434845782      1.65201668950383      6.04299853297363
  H           2.04410035744910      2.97451628152530      5.09528826923944
  H           3.39989077605418      4.42403409194727      1.29167515050910
  H           2.30305782683730      2.44720304055280      0.23608673104590
  H           5.47094406587057     -2.13467740227261      3.46219644457609
  H           5.34704382399580     -2.92909986409031      1.88254605037946
  H           6.67630831361826     -1.79430650263007      2.20553583750984
  H           6.08642151869545      0.67862169709292      2.75349768247232
  H           4.43828253714883      1.25393238656295      2.41962353397940
  H           4.73854307168268      0.17576993254953      3.79670059680269
  H           4.43372488254544     -2.59241056344622     -0.21397921499194
  H           4.98264463960606     -1.54212827939896     -1.52598514345984
  H           6.15639492088266     -2.14722691310037     -0.33441800854594
  H           5.53820333856670      1.51906195765225      0.44966064463320
  H           5.79479209019023      0.70721331153784     -1.10498980651447
  H           6.83816266603643      0.31656750349634      0.27562861706565
  H           0.81151596388877      3.01033749092491     -4.46673677773281
  H           0.14741950261734      3.56345974294541     -2.91204361759554
  H           1.89972694647979      3.58375269231141     -3.18998211055840
  H           2.49331485950485     -0.05205969310961     -2.94748602210704
  H           2.44181955582990      0.94491470310531     -4.42672180547998
  H           3.24560165121327      1.55083150102496     -2.96167776080270
  H           0.74507785307174     -0.84566189617262     -4.27221921397448
  H          -1.02275451668282     -0.75296672424730     -4.36291310212041
  H          -0.03385256770235      0.45990363060562     -5.19832563459249
  H          -1.50687534123290      2.11804142973922     -2.09696797433940
  H          -2.29216887902849      0.77768976798397     -2.94675562774183
  H          -1.59799582622594      2.12134612171338     -3.87899552633106
  H           1.91289836630557     -5.78591417263636     -1.36325548922602
  H           2.08298838391482     -4.38389653931957     -2.43723244976825
  H           3.14066031819855     -4.54551065782616     -1.02341907636378
  H           2.78928152767744     -5.62478094467959      1.14882858919425
  H           3.18495363267372     -3.88726828076134      1.23107673285153
  H           2.38731739456801     -4.67610371863167      2.59759725718207
  H          -1.02826777816219     -3.49664979014317     -0.65126312779309
  H          -0.59794670367307     -5.07763306895912     -1.35068473079657
  H          -0.22351581740943     -3.57470466370534     -2.22580750444321
  H           0.10458372897339     -5.52392833000372      2.42010816792594
  H          -0.96140412793584     -5.04514141410442      1.08525754298341
  H           0.27482168466038     -6.29879792074157      0.83454121278734
  Si         -5.04215098839900      3.97613617794250      1.83765163407254
  C          -3.50740010155910      2.88957981021869      1.59444677092695
  C          -3.49857274913244      1.52362114480088      1.92927231506086
  H          -4.39995118232578      1.05188954870624      2.31307434024940
  C          -2.30793126240513      3.39208194563852      1.06642984452774
  H          -2.23675568447355      4.43489172801780      0.76545922992661
  C          -1.17736617864984      2.59200755925226      0.90210039456146
  H          -0.28770869645829      3.04921562661205      0.47131728889711
  C          -5.46737226907291      4.00000543681502      3.70682529513905
  H          -4.50797956814737      4.27837324361575      4.17397705696358
  C          -6.46038172206646      3.34961216566315      0.70887769332351
  H          -6.23470487783989      3.82336181701669     -0.26167763769771
  C          -5.87354851454665      2.63363101156046      4.27991669706533
  H          -6.77542072373419      2.24509388718591      3.79142543211835
  H          -6.09709951892224      2.71999098460348      5.35225893758478
  H          -5.08160814657716      1.88779097371985      4.16980086194452
  C          -6.50016347734599      5.05998488728635      4.12437695530316
  H          -6.24456986415253      6.06158433109580      3.76765448793788
  H          -6.57000406838667      5.10844651499322      5.21963458703770
  H          -7.49885772551621      4.81876822201461      3.74709594712275
  C          -6.48217477500109      1.83308120333990      0.46959759789171
  H          -5.53173840323604      1.46662376446896      0.07140984386453
  H          -7.27459924813408      1.57218394845253     -0.24508821297553
  H          -6.68825830415717      1.28501771254941      1.39715418140747
  C          -7.85717928426150      3.82051301793840      1.14459360905726
  H          -8.16629816402648      3.31264164983113      2.06535964413515
  H          -8.60186362440114      3.57728109773447      0.37467605558220
  H          -7.90700484904124      4.89822332316543      1.32731359091233
  C          -4.56078416715342      5.73695143507070      1.26115648372726
  H          -3.98403735444096      5.55560667551980      0.33975038859382
  C          -3.63181105360358      6.44578185210589      2.25965630586164
  H          -4.17564020056659      6.73313075308555      3.16682388360185
  H          -3.21743640093033      7.36550448554073      1.82494006770477
  H          -2.79207223727405      5.81386016687855      2.56898770146387
  C          -5.72373494066938      6.65811274983750      0.86354156046093
  H          -6.34590161718862      6.21667025166598      0.07841316087333
  H          -5.33866675282459      7.61310369720430      0.48075995189166
  H          -6.37469843108171      6.89032761219386      1.71363157430887
  C          -1.16221853780689      1.23552006982250      1.25450234830924
  H          -0.46549756069145     -1.06093183940002      0.53957934483044
  C          -2.36824545500893      0.72693426971091      1.76300139734243
  H          -2.43671067868176     -0.32464460461521      2.03903426188399
  H          -0.42057109140085     -0.19797438904335      7.10320785508665
  H           3.25673578536905      4.68550462911257      3.79164924763818
