# Supplementary material for: Regioselective Arene C–H Borylation with a MOF-Immobilized Iridium Bipyridine Catalyst
Source: ACS Appl Mater Interfaces. 2026 Feb 13;18(7):11467–76. doi: 10.1021/acsami.5c24764 (PMC12954667; doi:10.1021/acsami.5c24764)
Supplement: Supplementary file 1 [file am5c24764_si_001.zip › DFT_coordinates_and_input_files/23_Orca_inp_AA_MOF_para.txt]

%pal nprocs 32 end
%maxcore 3000
#
!TIGHTOPT NUMFREQ QM/XTB R2SCAN-3C TightSCF
#
#------ List of atoms treated with QM Numbering starts with 0, MOF atoms 0-675 frozen includes ligand COO -----
%QMMM
    QMATOMS {676:799}
   END
    Charge_Total 0
    Mult_Total 1
    ActiveAtoms {676:799}
   END
END
#
%scf
    MaxIter 125
END
#
* XYZFile 0 1 starting_2_p_optfreq1.xyz
