# Supplementary material for: Regioselective Arene C–H Borylation with a MOF-Immobilized Iridium Bipyridine Catalyst
Source: ACS Appl Mater Interfaces. 2026 Feb 13;18(7):11467–76. doi: 10.1021/acsami.5c24764 (PMC12954667; doi:10.1021/acsami.5c24764)
Supplement: Supplementary file 1 [file am5c24764_si_001.zip › DFT_coordinates_and_input_files/24_Orca_inp_AA_HL_para.txt]

%pal nprocs 32 end
%maxcore 3000
#
!TIGHTOPT FREQ R2SCAN-3C TightSCF CPCM(heptane)
#
#------ List of atoms constrained Cart Coords-----
%GEOM
   Constraints
   {C 0 C}
   {C 7 C}
   {C 8 C}
   {C 37 C}
   {C 38 C}
   {C 39 C}
   {C 82 C}
   {C 83 C}
   {C 84 C}
   {C 86 C}
   {C 88 C}
   {C 120 C}
   {C 122 C}
   {C 121 C}
   END
END
#
%scf
    MaxIter 125
END
#
* XYZFile 0 1 starting_2_p_qmreg1.xyz
