# Supplementary material for: Regioselective Arene C–H Borylation with a MOF-Immobilized Iridium Bipyridine Catalyst
Source: ACS Appl Mater Interfaces. 2026 Feb 13;18(7):11467–76. doi: 10.1021/acsami.5c24764 (PMC12954667; doi:10.1021/acsami.5c24764)
Supplement: Supplementary file 1 [file am5c24764_si_001.zip › DFT_coordinates_and_input_files/26_Orca_inp_AA_Relax_para.txt]

%pal nprocs 32 end
%maxcore 3000
#
!TIGHTOPT FREQ R2SCAN-3C TightSCF CPCM(heptane)
#
#
%scf
    MaxIter 125
END
#
* XYZFile 0 1 starting_2_p_qmreg_all_optfreq.xyz
