# Supplementary material for: Regioselective Arene C–H Borylation with a MOF-Immobilized Iridium Bipyridine Catalyst
Source: ACS Appl Mater Interfaces. 2026 Feb 13;18(7):11467–76. doi: 10.1021/acsami.5c24764 (PMC12954667; doi:10.1021/acsami.5c24764)
Supplement: Supplementary file 1 [file am5c24764_si_001.zip › DFT_coordinates_and_input_files/2_bpyIrBpin3_MOF.xyz]

758
Coordinates from ORCA-job 1_irbpin3
  Zn         -0.24532640346795      1.84127994147407     14.41312994267287
  Zn         -0.19811533118780     -3.77950662221072     14.02133521639287
  Cl          0.66012421545084      3.52163182469732     15.30529186251530
  Cl          0.73316164982927     -5.54844993794598     14.68888776460061
  Zn         -1.69996556079687     -0.89254519589849     12.88228877654127
  N           0.34571966748897      0.06444782733233     15.00616776035003
  N           0.39439663857891     -2.09186703799288     14.83173682020401
  N          -0.01469804156328      1.61013637645065     12.47305471100544
  N          -2.18491075633914      1.63532287661627     14.59049589552087
  N          -2.13152754230697     -3.59517007546645     14.30286295432436
  N          -0.03908329808523     -3.32749766901118     12.11633562737622
  C           1.26115519323959     -0.36293047802536     15.90299007448819
  C           1.29262725751035     -1.77376295441375     15.78927879923793
  N          -0.14588532088148     -0.98298391468371     14.39236479280038
  C           2.07766198295542      0.31362718154324     16.81463991652926
  C           2.14134232585118     -2.55067308083465     16.58401175305075
  C           2.90211564704732     -0.46472537206474     17.58569544923976
  C           2.93314046555502     -1.86998134105536     17.47273892293557
  H           2.15768025124907     -3.62472619093413     16.48794703593530
  H           2.04748485629795      1.38899589213059     16.89073720265663
  Zn        -15.29140715571635     -0.04117682241261      1.49478964109456
  Cl        -16.55714779774298      1.45290543902156      0.71764240648064
  Zn        -13.18181455425888     -2.48791667362407      2.75795290119806
  N         -15.53483197977631     -1.88995822179346      0.86462862762328
  C         -16.40275981853667     -2.45959711515825      0.00017186846686
  N         -14.75304951506731     -2.82864515356623      1.33624360957804
  C         -17.44184624393877     -1.93741657734358     -0.77645217683502
  C         -18.12949918373821     -2.83398520446914     -1.55323507505334
  H         -17.67483971792102     -0.88467744568183     -0.75159556976296
  Zn        -13.98954136739470     -5.56138806822672      1.38016416132752
  Zn         -9.89322721518000     -1.71244365576862      1.94879812828823
  Zn         -6.20644256701230      7.46760131322194     -3.34865897405693
  Zn        -11.47139070554923      9.51293321056930     -3.84721334186508
  Zn         -6.91362350764745    -11.85427376817424     -5.06384127971346
  Zn         -2.71998974277015     -8.11970460412650     -4.22056079199200
  Cl        -14.47470667526457     -7.43402921207507      0.54599385625283
  Zn         -8.11366682424590     10.17119722634396     -4.41041662414150
  Zn         -3.62489965452611    -11.06244071984894     -5.82689764319091
  N         -15.05082389077795     -3.99945953135076      0.83123755046560
  N         -11.31362596556925     -0.50353439477537      1.35554763693818
  N         -13.35878504129797      0.19101414511152      1.19298030180132
  N          -8.15099614409739      7.37847142607201     -3.14692210673018
  N         -10.17595054477314      8.13058538928391     -3.30660166862319
  N         -12.16550987182282     -4.89141702460420      1.04954400259702
  N         -10.60377394584368     -3.41488692747458      1.31325937031637
  N          -6.14616990571897    -10.21749000797940     -4.28709033135756
  N          -4.56641315252143     -8.76861447996372     -3.96782311037926
  N         -15.30302561714018     -0.34307624512027      3.43716009575034
  N         -14.07805200931877     -5.37570141529656      3.33801999795429
  C         -16.08599133637361     -3.83942079079314     -0.02195575044296
  C         -11.26209360112870      0.66463835637838      0.68983899501743
  C         -12.59743544423769      1.12228630198034      0.58261152378441
  C          -8.94575068333702      6.43621973984006     -2.60710173857398
  C         -10.27051800152161      6.92448990928959     -2.71033837336559
  C         -11.08375656778835     -5.36861436704035      0.40013106608296
  C         -10.06343019954664     -4.40311754843077      0.57528704295858
  C          -6.66842576194332     -9.26259129488308     -3.49381753504700
  C          -5.63754202286523     -8.31446889588780     -3.28523667484565
  N         -12.56807407731116     -0.75571000089514      1.64102721891105
  N          -8.90881703977518      8.37002974818276     -3.54902866537686
  N         -11.84791332682106     -3.73334846904626      1.57849821172989
  N          -4.90315659207685     -9.89607123578090     -4.55092660077874
  N         -13.77693658001749     -4.22027000253947      3.87559024832869
  N         -14.51229482349272     -1.26030104795064      3.93542356285664
  N         -11.59793104218222     -2.12089351762607      4.18270647999485
  C         -16.79861796897996     -4.73836648710312     -0.82165713532023
  C         -10.19092184953659      1.38727589738937      0.16554096878013
  C         -12.90298411372487      2.33054674954586     -0.05139165418874
  C          -8.65896871758907      5.20262313478413     -2.02354803068248
  C         -11.35733275414584      6.18613235217679     -2.23210191070433
  C         -10.85908603431594     -6.53477264027545     -0.33626937913392
  C          -8.78673259860135     -4.57175969778481      0.03596818303483
  C          -7.93597142324839     -9.10949597195951     -2.92811113569046
  C          -5.84777347992675     -7.17341982308530     -2.50694344719524
  C         -17.81382620786742     -4.20810542181151     -1.57552032480657
  C         -10.50165974422392      2.57198226360712     -0.45387050645431
  C         -11.84278219549895      3.04390803635595     -0.55986299415494
  C          -9.73203294913305      4.48917606475572     -1.55065540338855
  C         -11.06951933074696      4.97193494994980     -1.65405992232793
  C          -9.60227790365744     -6.69154369932400     -0.87149878602205
  C          -8.57335282114870     -5.72300128669407     -0.68196788851812
  C          -8.13435184991154     -7.98480476809943     -2.16489121837380
  C          -7.10100783947780     -7.02377952042143     -1.96154919541542
  O          -9.46360728202858      3.28786692217726     -0.96829701971474
  O         -12.11396853516167      4.23344517565135     -1.17446933406562
  O          -9.36667759214246     -7.81920344906133     -1.60262622641319
  O          -7.32904973417683     -5.90814200408579     -1.21053356199388
  H         -16.54851784601823     -5.78740914286210     -0.83106296973310
  H          -9.17085572052315      1.04837243343768      0.23818000474448
  H         -12.37164716516638      6.54210185882791     -2.30523558429710
  H          -7.65544311805058      4.82027864212506     -1.93730312053421
  H         -13.91320032927707      2.69454009463048     -0.14000286275615
  H         -11.62373997971807     -7.27900530781776     -0.48540597214745
  H          -5.07724639374192     -6.43953018478357     -2.33756938478609
  H          -8.72484560302980     -9.82804644291387     -3.07725049142121
  H          -8.00269355285179     -3.84477575995051      0.16891417332478
  Zn          3.84748036123586     10.64592602896415      8.95918735306157
  Cl          4.00164133843963     10.33813900644729     11.03818452946854
  Zn          3.58461818796517     11.06720689739972      5.53936709654299
  N           5.44127743442283     11.29295597840099      8.01519109216595
  C           6.69037131286677     11.62183099543598      8.41104323263056
  N           5.37626763048131     11.42396670856019      6.71367944143164
  C           7.30311770139599     11.66286655252173      9.66738740156666
  C           8.61636260990843     12.05653941857278      9.69020274192533
  H           6.75645027215046     11.39501174050205     10.55761891636556
  Zn          6.63597314536559     12.03630531951229      4.27062847502079
  Zn          2.53983668807734      7.95877983034388      4.01127492831424
  Zn         -1.28693527791636     -0.61119491402192      9.31058812028443
  Zn         13.73091431721807      5.51185025252171     -1.72189910479005
  Zn          9.60905392382486      1.71081575546773     -2.42087694286304
  Cl          8.50549927197607     12.60085024218960      3.47753736848345
  Zn         12.92151303791787      2.43902519769001     -3.11791862477282
  N           6.51970822638625     11.82320474441888      6.21617714980818
  N           3.05224184393319      8.06869470926403      5.95667889019318
  N           3.40834778298420      9.09538597391986      7.83316413380201
  N          -0.33706444722917      0.61167322308803     10.57639882060766
  N           5.86740650489060     10.32119024018817      3.69606574254052
  N           4.32655776723640      8.80188640194349      3.54328592527135
  N          11.87725837972751      4.88276086794237     -1.50623306544944
  N          10.32467076907552      3.39021905127263     -1.72917443876839
  N           2.52512295774983     11.93720797591645      8.31858682492925
  N           5.12029334401585     13.24367270941550      3.98131204364301
  C           7.39608827876370     11.96867958223273      7.23385666292836
  C           2.97520494727378      7.13371548236358      6.92253905647839
  C           3.19758550986349      7.80411503268017      8.14962519518490
  C           0.47235291864640      1.65615448153695     10.32237455329564
  C           0.67729056473803      2.31568387538083     11.55818754243379
  C           6.37583318901572      9.35046334238745      2.91526847475610
  C           5.36995761596219      8.35850638806338      2.81287029621475
  C          10.79101228901252      5.37261382055076     -0.87559911388152
  C           9.77753432434078      4.39505022041253     -1.01970493477951
  N           3.30839431078520      9.21797317973970      6.53201360854058
  N          -0.60452633297234      0.61323492622257     11.85895224674249
  N           4.65763986682627      9.96236949217912      4.05518685053933
  N          11.56762158183407      3.70818459524208     -2.00097087697860
  N           3.95613403631630     12.90566680348595      4.47568473440406
  N           2.42730869116493     12.13116805507799      7.02777807468272
  N           1.79484066191944     10.68441723572573      4.40628588209728
  C           8.73596239908054     12.36657756584225      7.27718022694662
  C           2.70964749285818      5.76523435050693      6.88956862095108
  C           3.11926814042559      7.14799503538250      9.38024709798946
  C           1.04801458868799      2.13161047327455      9.14513183280801
  C           1.42975046139084      3.48886137172219     11.65438227088799
  C           7.62184033746321      9.21204718023798      2.30196413455438
  C           5.58645106073309      7.19240091475662      2.07344208576941
  C          10.55572623870783      6.56483208698329     -0.18758709130669
  C           8.50396118456111      4.56395292564508     -0.47237277103668
  C           9.31935550978121     12.40171003738553      8.51756170663587
  C           2.60680154323201      5.13300684081076      8.10105041976632
  C           2.79723866420597      5.81455911884698      9.33681260456026
  C           1.76385668608379      3.29579690761106      9.24230619262330
  C           1.94874078525443      3.97538571975368     10.48011354501818
  C           7.82866378803898      8.05368482047177      1.59576668761155
  C           6.81733553792261      7.05680277684136      1.47784159798484
  C           9.29834584490058      6.72866832739110      0.34255497451119
  C           8.28287511212421      5.73596563554308      0.20878567711901
  O           2.29149748554321      3.80266248845029      8.08761273699533
  O           2.64500972878225      5.15004835489194     10.52089873611893
  O           9.05050500425253      7.88988092015272      1.01112228925358
  O           7.04782395046653      5.91617348341217      0.76037226431011
  H           9.26404799669379     12.62684637262709      6.37361123795000
  H           2.54463792535616      5.23252014823278      5.97085473613628
  H           1.58035992469605      4.00420905952999     12.58870181220191
  H           0.90812497050915      1.64552767866839      8.19680847918554
  H           3.27433860026516      7.65622251210298     10.31772900377359
  H           8.39082911993458      9.96310233868913      2.37715123731371
  H           7.72945008912599      3.82139468922440     -0.57253936816755
  H          11.31136059500760      7.32382989435990     -0.07104891026220
  H           4.82765115941107      6.43657025354712      1.96623704461808
  Zn         -7.57198867076899     10.68481894060018     -7.79331720183851
  Cl        -13.50561268563131      9.09378329759166     -3.49414585891206
  Cl         -7.23216581502625     10.99611904174154     -9.84898630874421
  N         -10.89321024079712      9.84345329864984     -5.69790206797380
  N          -9.40692648479704     10.29436041576466     -7.20530664642478
  N         -10.68545045331597     11.08010522492534     -2.95745574641146
  N          -7.11584531676589     12.14536889074969     -6.55479841602982
  N          -6.59139639959797      9.19968905158964     -6.94777697257346
  C         -11.55299868019766      9.87536068186951     -6.87635648717517
  C         -10.58075669262731     10.17021796650379     -7.86247989304427
  N          -9.62953482731976     10.09602547841453     -5.93033924307089
  C         -12.89685161436251      9.68296313018803     -7.21178382765909
  C         -10.92322553979530     10.28136134696622     -9.21370688040753
  C         -13.21354823339068      9.79652689222603     -8.54104053402720
  C         -12.24526416161196     10.09006033015237     -9.52317679226757
  H         -10.17444503358940     10.50628555244664     -9.95658644758674
  H         -13.62916922410805      9.45886975525005     -6.45240163549439
  Zn         11.03687187613876     -9.15275852203768      4.10092316315331
  Cl         13.07496727118224     -8.72118082208075      3.78650812470162
  Zn          7.67979357017612     -9.83947847103591      4.61088779115365
  N          10.41872136543165     -9.37432076509710      5.95397647076107
  C          11.04412427408296     -9.30972628278179      7.14981710349790
  N           9.15519475568919     -9.64366085794966      6.16751830244298
  C          12.37205026237942     -9.05862465723789      7.50912902724530
  C          12.65170863705842     -9.07375442394144      8.85142098410265
  H          13.12078236499166     -8.86628348188531      6.75712999959137
  Zn          7.06822870927958    -10.20019383910846      8.00751515977569
  Zn          5.77557146239611     -7.23194435999989      3.37594415884215
  Zn         14.93982403580730     -0.02646042528980     -1.76640526690976
  Cl          6.68316396468090    -10.39442722082350     10.06971400676922
  N           8.90019922835944     -9.76255036578052      7.44645489171162
  N           7.70978577920224     -7.09315256199422      3.21428948548612
  N           9.73608105021473     -7.82141910443022      3.45655251946420
  N          10.96063612808640      0.49666385959424     -1.72104441423609
  N          12.99895120305904     -0.19143739920776     -1.46607313201535
  N           6.05911444656862     -8.80744545890071      7.04619858044725
  N           5.59830543861587     -7.65845832126312      5.26936590801372
  N          -0.48934810870759     -2.17007846106914     10.33777053515399
  N          10.29515429104570    -10.77838689751309      3.28148061836466
  N           6.70550962464752    -11.73947509471739      6.84239017050445
  C          10.05077385937152     -9.56389586107025      8.12614361064114
  C           8.51125010840738     -6.16450466787895      2.65936780290266
  C           9.83565854663634     -6.63902891482179      2.81616281266981
  C          10.88912038057489     -0.61342289138490     -0.96254562172184
  C          12.22032332363807     -1.06627943321995     -0.79761637179796
  C           5.13373524822320     -7.89941542977261      7.41553632513024
  C           4.83356115026521     -7.14906189961663      6.25350232724257
  C           0.65007018138626     -3.90192823300427     11.11239893302601
  C           0.35574941649084     -3.14577794851960      9.95156318576051
  N           8.46462895026825     -8.06326300234540      3.67565937591086
  N          12.22323563850105      0.72269606524823     -2.00044281021573
  N           6.31134321910400     -8.63931257241213      5.77033995577419
  N          -0.69628891826921     -2.30276938118201     11.62448462861281
  N           6.90721870949021    -11.61616412170751      5.55420958298853
  N           9.02385056210347    -11.04411413555990      3.44872159324460
  N           6.18611656723797    -10.00856506022026      3.05245939309221
  C          10.35547532996422     -9.57475612062211      9.49089553059130
  C           8.23218459642180     -4.95490436562975      2.02203543440303
  C          10.92912574660425     -5.91536419684727      2.33377913951823
  C           9.80646463023855     -1.28201563919679     -0.38876518372816
  C          12.51109716656392     -2.21761992218569     -0.06143067893652
  C           4.50804109292951     -7.63186659980943      8.63532353723524
  C           3.90408116875526     -6.10782707708855      6.26779083948995
  C           1.52487300298791     -4.99020650242443     11.08422650012009
  C           0.93374781742087     -3.46293005330490      8.72035587304089
  C          11.66239394062322     -9.32706296156608      9.82371891293936
  C           9.31350804310851     -4.25370884235248      1.54655272514581
  C          10.64831597615143     -4.72808774971202      1.69868996947298
  C          10.10393752160680     -2.40919118050857      0.33786124701418
  C          11.44036986050366     -2.87760405154759      0.49489323786374
  C           3.59263144484487     -6.60643504074574      8.64351576352739
  C           3.29423680829392     -5.85093326145351      7.47136091155149
  C           2.09749126736728     -5.28360872071486      9.87110581388019
  C           1.80157527898898     -4.52667024755191      8.70107548515976
  O           9.05886565743683     -3.07064032360181      0.91568834750496
  O          11.70209361940250     -4.00943610998414      1.21222120514333
  O           2.97103885159636     -6.33168830754873      9.82547802159304
  O           2.38456265070557     -4.83553964787983      7.50399809357649
  H           9.59095613993586     -9.77012383433578     10.22604845386460
  H           7.22799666537812     -4.58510568843070      1.89631248099682
  H          13.51721166086264     -2.58011467165593      0.06844234726339
  H           8.78876822494124     -0.94586769105876     -0.50141774599765
  H          11.94332266676481     -6.26149882555910      2.44379529813971
  H           4.72374162343847     -8.19231444806515      9.52976327706996
  H           0.71091495902646     -2.90805429383840      7.82578743262252
  H           1.75132971235139     -5.57233942063957     11.96226358565554
  H           3.66853682744117     -5.53016433111569      5.38912049394654
  Zn         -3.30971925796548    -10.65110252361202     -9.25282756311110
  Cl         -3.10930682534228    -10.38206173481109    -11.33311713174457
  Cl         -8.91636997028537    -12.30104571834203     -4.58379913510818
  N          -5.08529582645132    -11.10113956336050     -8.55327618021204
  N          -6.46337578367545    -11.56273296993379     -6.95053219622338
  N          -2.86003184635844     -9.12216738368451     -8.09853102555628
  N          -2.22537588003011    -12.04765625931184     -8.40117081476817
  N          -5.53374715838719    -13.15111220471176     -4.56120422173530
  C          -6.28649502626511    -11.29988519844963     -9.13853825162165
  C          -7.18815918809486    -11.60185420154769     -8.08980251204557
  N          -5.22701506457317    -11.26374606548774     -7.26173187401432
  C          -6.70735772003048    -11.25351762311105    -10.47129667867772
  C          -8.53796925982683    -11.86642137993357     -8.34183495275818
  C          -8.03378466741998    -11.51594153739546    -10.69891634975293
  C          -8.93191173947358    -11.81657778041436     -9.65422742280833
  H          -9.21630325036417    -12.09460740842535     -7.53506511024931
  H          -6.01205445043453    -11.02197753357624    -11.26249792864935
  Cl         16.15935887867082     -1.52952345181736     -0.93371045366128
  Cl         14.20916693409784      7.37175795228022     -0.85511942690697
  N          15.21029385933623      1.82015745196748     -1.14593173669034
  N          14.72020765691935      3.92806682681866     -1.10144153210029
  N          14.98308116438417      0.23382222054835     -3.71403079183110
  N          13.95285942387582      5.30158234996781     -3.66190652920615
  C          16.04387291949573      2.37924478291970     -0.24167837576226
  C          15.72378639580021      3.75819662371046     -0.21311546978117
  N          14.44380202044178      2.76359300502343     -1.63301869487253
  C          17.05338335357355      1.84819703729793      0.56731257459909
  C          16.40410997397815      4.64747059847333      0.62473409036599
  C          17.70920573416466      2.73522999280667      1.38168098457821
  C          17.39092351752955      4.10864701628700      1.40957409797634
  H          16.15273889161623      5.69615027062365      0.63768728753956
  H          17.28810980829467      0.79598877542278      0.53826331024104
  Zn          0.18553034305236     -1.31135851297692    -14.63476373431231
  Cl         -0.49488443377601     -3.10517159480349    -15.50588155495607
  Zn          1.29152775970081      1.62923974851997    -13.17801173130190
  N          -0.77022628156702      0.34297759828726    -15.08269862320166
  C          -1.81489294826245      0.61585258826950    -15.89455611897339
  N          -0.35555184590746      1.46839868328129    -14.55713887928574
  C          -2.62699507141204     -0.19463173919237    -16.69403823147445
  C          -3.61517819627881      0.44290508854808    -17.39910335203961
  H          -2.46875836212926     -1.26038548010846    -16.74068541062160
  Zn         -0.64389493019164      4.27575653521174    -14.29743362817954
  Zn          1.02786090725525      1.36547977778289     -9.72810506407701
  Cl         -1.84174190558718      5.88404865596371    -14.94427189315508
  N          -1.06907997509093      2.48349763926041    -14.97584215564236
  N           0.47718992477956     -0.20455768381578    -10.77161251218611
  N           0.17692413329856     -1.20624514343216    -12.66935080945065
  N          -2.59972254338619     -8.13949036918720     -6.18500249999648
  N          -0.63500604555039      3.88494249731265    -12.36733005298525
  N          -0.03229729601337      2.76239079329437    -10.61419575823060
  N          -6.06182519538820      8.00522843304883     -5.22059370916652
  N           2.03198935606779     -0.75739772001301    -14.99981516858444
  N           1.28214363015656      4.35794091846397    -14.64323688713433
  C          -2.01072021719408      2.01620436239901    -15.82415716545757
  C           0.01428276264248     -1.43689754272990    -10.47573093931295
  C          -0.18147649956978     -2.08909716065906    -11.71719390981562
  C          -2.23258259528900     -7.24001381115108     -7.12142410392460
  C          -2.40539457115230     -7.88385108151593     -8.37065222532721
  C          -1.30429448652378      4.42292212399853    -11.32956630220554
  C          -0.91319476806540      3.68844622309409    -10.18396449181814
  C          -5.68092987419689      8.30184038526269     -7.37686024756609
  C          -5.33367921255873      7.52427601594957     -6.24601354807706
  N           0.56310691564240     -0.10137228921035    -12.07894518499531
  N          -2.96405450342180     -9.24271327639343     -6.79722807552907
  N           0.10609535344256      2.90379650342186    -11.91305102456249
  N          -6.79401043644204      8.99760237308502     -5.66703957505765
  N           2.03129414454570      3.36168302494962    -14.24210171056740
  N           2.47164546652612      0.34859073419484    -14.45355150556762
  N           2.92992219155613      1.78107882468803    -11.80938001600595
  C          -3.02482975046163      2.64837871717729    -16.55042236803522
  C          -0.26234316891131     -2.07743900610542     -9.26392910826346
  C          -0.65728645984878     -3.39914707934638    -11.79012379276566
  C          -1.75989613696786     -5.92657100893826     -7.03819823226401
  C          -2.12206066821891     -7.23755468893797     -9.57478345673547
  C          -2.22080594695991      5.47385878383287    -11.25216089390000
  C          -1.44150231534107      3.97312245075501     -8.92278526473907
  C          -5.10852947906165      8.05794212535224     -8.62808364627535
  C          -4.39411232309752      6.49438090453909     -6.31887737565777
  C          -3.81059701470441      1.83761976839925    -17.32841799007467
  C          -0.73242945337956     -3.36782823881428     -9.34222535851142
  C          -0.92537585337939     -4.02062869825519    -10.59488207407083
  C          -1.47940243354014     -5.29583885756206     -8.22786823109204
  C          -1.66336337953075     -5.94615428276113     -9.48308522351399
  C          -2.73490599975752      5.74837412263087    -10.00798478579697
  C          -2.35514884923506      4.99830799661963     -8.85675603124398
  C          -4.19085150476563      7.03616999302679     -8.69572963622307
  C          -3.82922330509385      6.26861280167799     -7.55020840988648
  O          -1.01327161592158     -4.01255796909171     -8.17119812171783
  O          -1.38703532288944     -5.30177477677517    -10.65209823766112
  O          -3.62992930858833      6.77394721211365     -9.91178354789605
  O          -2.89799385573432      5.27496054095429     -7.63672912776518
  H          -3.16583217191156      3.71576873233804    -16.48816428751149
  H          -0.11730629361835     -1.59637632985463     -8.31054510226887
  H          -2.25207150976066     -7.71500451655771    -10.53179702934421
  H          -1.61658585716853     -5.42492605570132     -6.09530922571627
  H          -0.81012726123550     -3.90738023970900    -12.72771529731884
  H          -2.51851602963582      6.04419375598638    -12.11640343369857
  H          -4.11736354343207      5.90286127804412     -5.46193753346735
  H          -5.36614682425469      8.63289252506741     -9.50207960974890
  H          -1.16110505500242      3.42284705795413     -8.03992883617121
  Cl         -7.89835559017280     -1.22162538126997      1.49700202997121
  Cl         -5.03919286337161      5.84976480011112     -2.67924067608619
  N         -10.36177396936686     -1.85014899610770      3.84017439383190
  N          -5.87434292178007      9.19846163366551     -2.50745465263940
  Cl          0.98635099061006      1.25201622223165     -7.62090238692704
  Cl         -2.11806803993157     -6.37117122207442     -3.22017295100322
  N           2.80773546386136      1.64678863872860    -10.50976552660550
  N          -1.69244098071514     -9.74579065167805     -3.80344899728517
  N           1.43139903023153      9.58019953107447      3.79186102038904
  N          -3.09309385798473     -0.71059624459980     10.07867725674383
  Cl          4.60483017707098     -5.66718327013364      2.60026276622645
  Cl          7.57251391848366      1.29922010268965     -2.11277985460259
  N           5.46462120196970     -8.99955160722743      2.62309038673095
  N          10.14226162340665      1.90340956622373     -4.28335420610261
  N          -2.03468185627044    -10.86657708868610     -4.39498334633629
  N          -2.33475431765990    -12.22442064880804     -7.10831644387366
  N          -4.28556827317006    -12.87968027409116     -4.84960480103334
  N          11.39145236081218      2.13805817196585     -4.60370988781713
  N          14.22872152814410      1.16557208583382     -4.24058592427583
  N          13.63758765737006      4.15502342282200     -4.21080929016763
  N          -6.59419924200802     10.23336321374634     -2.86796341048863
  N          -9.41872743774415     11.34606530039176     -3.15622576980922
  N          -7.31097764724217     11.96785454189250     -5.27211838862940
  N          -3.23908145101629     -0.77038725923982     11.38340627209825
  N          -2.74637439382190      0.57935156883475     14.05860911959829
  N          -2.71629282333199     -2.49486814421271     13.90122493505964
  Zn         -1.56188571367723    -13.64762854427440     -4.78195191927387
  N          -3.48572270004801    -13.84029332476093     -4.45965190560655
  C          -4.23371976744492    -14.80402695728963     -3.87929832618967
  C          -5.57389086989122    -14.35313553495632     -3.94587384825914
  C          -3.90538004265198    -16.03120201631094     -3.29471639625903
  C          -6.62646232400941    -15.11572961908400     -3.43013115100920
  C          -4.95030680598477    -16.76479473330001     -2.79461299772307
  C          -6.28529836682857    -16.31571480862278     -2.86111392771187
  H          -7.64388007557513    -14.76241041608275     -3.48587718705635
  H          -2.88081627645867    -16.36471395659949     -3.24861860372097
  Zn         -7.17336857875608     12.99527363357810     -2.62789343896528
  N          -9.04361629361903     12.41147316054411     -2.49356564036865
  C         -11.18621719183700     12.01393246879924     -2.11929060696360
  C         -10.11209138020473     12.88489277768041     -1.81582654534009
  C         -12.46067932499524     12.21245678713070     -1.57897510983539
  C         -10.27993222465419     13.98048563998149     -0.96314975395186
  C         -12.60603307018370     13.29161310655474     -0.74562733699522
  C         -11.53617480344376     14.15905523536142     -0.44347155421430
  H          -9.45453210901206     14.63732023861007     -0.73857894396016
  H         -13.27185122776568     11.54261974329462     -1.81654284407710
  Zn          4.60209936331875      2.18145082243773    -14.06448968282481
  N           3.29031356726642      3.55970512824081    -14.54232360344597
  N           3.71642127381677      0.58388235262812    -14.78539813657858
  C           3.39185469990348      4.74868324576453    -15.17579712584422
  C           2.07786220640176      5.27113149461755    -15.24165870911493
  C           3.03162640200834     -1.29194758120850    -15.73457468075782
  C           4.13364025866701     -0.41442104656472    -15.59415374571433
  C           4.48115489910644      5.44581812394999    -15.70769037721048
  C           1.81325270027003      6.50643989304168    -15.84111616423323
  C           3.11532934284031     -2.44852187956630    -16.51610724598814
  C           5.35279637772244     -0.66694934040662    -16.23087062521905
  C           4.20236191217916      6.65486401373775    -16.29133843765033
  C           2.89350115581604      7.17530738837119    -16.35671794351426
  C           4.31804037349498     -2.67908661149103    -17.13287844517754
  C           5.41576115401748     -1.80511588940128    -16.99287573738113
  H           5.47820710207909      5.03847307867304    -15.65232171013292
  H           0.80825241876345      6.89517404308487    -15.88537142070741
  H           2.26975324472298     -3.11046704853658    -16.61552746905724
  H           6.18628968592433      0.00772546857710    -16.11592200252636
  Zn         -5.05900129368881     -0.96561274328506     13.60826120898559
  N          -4.02991107138319      0.54076931622228     14.31440116450593
  C          -3.13836555360932      2.34094123259430     15.23702904730786
  C          -4.34603292687431      1.62497563936718     15.05596788143826
  C          -3.09875351869936      3.53051894006958     15.97110922907762
  C          -5.55080419783279      2.07709815702505     15.60326195342807
  C          -4.28929308728878      3.95762435437182     16.50064510477811
  C          -5.49233669277507      3.24467924985077     16.31994376249668
  H          -6.46525187430695      1.52377571599173     15.45925076934605
  H          -2.17271748008571      4.06709412799066     16.10414344995730
  Zn          6.81570289002478    -12.76211953013589      2.95955104314566
  N           6.59450787872634    -12.71450261189147      4.91336905613295
  N           8.67707855474481    -12.14104667876321      2.82315706935838
  C           6.16176810994036    -13.62120423333805      5.81653035390235
  C           6.23418285491842    -12.98321835579018      7.07838103354176
  C          10.82947450574728    -11.74622329686428      2.50522313609865
  C           9.77118804747624    -12.63791275611390      2.20587026100475
  C           5.70972505009936    -14.93856258498577      5.69072973725534
  C           5.85664919263833    -13.64290432831926      8.25216859842686
  C          12.12333143991488    -11.96081985427871      2.02014406864822
  C           9.97534651448703    -13.77150237953686      1.41291661537033
  C           5.34490134612367    -15.56929316590278      6.85228566122532
  C           5.41680883043452    -14.93366320239975      8.10896248209132
  C          12.30415806729233    -13.07739435394988      1.24513022258578
  C          11.25039777412169    -13.96586339871366      0.94751320166563
  H           5.65825858703182    -15.41486938642259      4.72452405031280
  H           5.91479509232533    -13.14662795739977      9.20792967540830
  H          12.92165225588151    -11.27429120168661      2.25359332798908
  H           9.16221205275230    -14.44449524445414      1.19156619983077
  Zn         13.36668247660574      2.57638026579885     -6.55536867907085
  N          13.82861857519216      4.17580413923638     -5.50612970631244
  C          14.29598151981403      5.39746497032616     -5.84405766735625
  C          14.37751683390179      6.13379293701393     -4.63753942678605
  C          14.66451171295709      5.96246887120547     -7.06902988754988
  C          14.83013144145148      7.45677781010288     -4.61938042440870
  C          15.10613654631791      7.26003097782450     -7.03135193097814
  C          15.18755922000616      7.99317926285171     -5.82955776666537
  H          14.88747602148772      8.00836418983184     -3.69438158861785
  H          14.59716036859804      5.39297460915248     -7.98239038987660
  N          -3.98772780667229     -2.48745774235893     14.21414066326426
  C          -4.27108555409142     -3.64039052331281     14.85840584617614
  C          -3.05604015490576     -4.36445847534074     14.91785933700548
  C          -5.45170770485116     -4.14981992081469     15.40793569792440
  C          -2.98456745396223     -5.61930538579754     15.53098157426322
  C          -5.36203673642360     -5.38107186474217     16.00470321226429
  C          -4.15140670944131     -6.10153727033442     16.06584389583964
  H          -2.05330107192700     -6.16168040215786     15.57245412779777
  H          -6.37223210203976     -3.59052812932053     15.35393683311085
  Zn          1.23245532584210     13.48566840689544      4.87133633327123
  N           3.05657430429621     13.83114864795835      4.25499289838154
  N           1.53733321537811     13.05067128631290      6.75003237378458
  C           3.64596763163480     14.84114703745773      3.57891740849591
  C           4.99683353850671     14.45716803548647      3.40092852319025
  C           1.65871717002045     12.76751400268544      8.93875247217896
  C           1.01178827743783     13.49624982176238      7.91214851013905
  C           3.16450177668133     16.06162849095629      3.09510130589350
  C           5.90786794064746     15.28323929897951      2.73511418206209
  C           1.35467697648433     12.98003432725572     10.28707825164537
  C           0.04098323318729     14.45991357795552      8.20263919906765
  C           4.07219268457124     16.85799931265752      2.44547353482532
  C           5.41824603394859     16.47638371372914      2.26951168388405
  C           0.40117442434803     13.92900903871513     10.55247901802839
  C          -0.24338686137377     14.65495012353256      9.52979910623894
  H           2.13273111214405     16.34274307280494      3.23462784511606
  H           6.93528808453395     14.98169086817068      2.60635320585398
  H           1.85418193305418     12.41931175962424     11.06117001767080
  H          -0.44612541962382     15.00935839228689      7.41275911834102
  N          14.36179645859762      1.21203082429499     -5.54232559544653
  C          15.65842974111853     -0.37576181973374     -4.71268085056534
  C          15.25246167697565      0.26446606713347     -5.90855262180905
  C          16.58834819923038     -1.42001851668179     -4.72378880317345
  C          15.76514538845917     -0.12019281373593     -7.15140845710627
  C          17.07989316024677     -1.78286666587620     -5.95132132044171
  C          16.67620167440534     -1.14492917246950     -7.14226777199396
  H          15.45022690962348      0.37521603168363     -8.05612237077363
  H          16.89016190697701     -1.90057583713668     -3.80665988466046
  Zn        -13.50623930967734     -2.62166380558781      6.20945385389529
  N         -13.88133518882591     -4.25640959581267      5.18043250725071
  N         -14.62776959371772     -1.33557716953552      5.23772777229304
  C         -14.27362413536586     -5.49889826502244      5.53729938255966
  C         -14.40213180440984     -6.23111751202872      4.33223255178365
  C         -15.98367110851640      0.22619828509457      4.45596796794718
  C         -15.54175599293368     -0.42302635578040      5.63392550948655
  C         -14.53804914131150     -6.08545201268591      6.77892807026004
  C         -14.79891484857271     -7.57208492931766      4.33288795728148
  C         -16.94423967477662      1.24156985134842      4.49980726560853
  C         -16.04678883858260     -0.07649350434656      6.89105690707006
  C         -14.92630414347607     -7.40033810100015      6.75933817600330
  C         -15.05420090890812     -8.12966559774577      5.55929890082963
  C         -17.42787377118308      1.56734140553989      5.74083487434822
  C         -16.98754721683103      0.92078075071189      6.91404381662757
  H         -14.43736511072897     -5.51805207733060      7.69055084047267
  H         -14.89372744342090     -8.12046488262786      3.40909926166499
  H         -17.27357398038177      1.72980848054095      3.59631978362136
  H         -15.70227297972331     -0.57715227192742      7.78201655060592
  N          -1.55903849562087    -13.19332269388549     -6.69078683619696
  C          -1.33096827006671    -12.94208573676902     -8.87552560069514
  C          -0.89502924202520    -13.69159276749576     -7.75645147202490
  C          -0.83923363825282    -13.19619669207451    -10.15970463423517
  C           0.04579273259637    -14.71782759290613     -7.88754376810132
  C           0.08185090841008    -14.20606862181457    -10.26864134843401
  C           0.51607856488062    -14.95257313130909     -9.15394643432743
  H           0.37124966290502    -15.28213028416375     -7.02804471156658
  H          -1.17797040575136    -12.61882612710868    -11.00524989085808
  N          -6.95839021525900     13.02395924025687     -4.58275237589309
  C          -6.50432038319539     13.95843256700467     -5.44618569426845
  C          -6.60723651058089     13.38375315231106     -6.73612443446593
  C          -6.00999060668361     15.25353300305371     -5.26189312567104
  C          -6.21881240834606     14.08727199470789     -7.88060709374705
  C          -5.63494121759247     15.92763214086229     -6.39546093326488
  C          -5.73739639776637     15.35541567464598     -7.68016673822741
  H          -6.30137860743304     13.63997321840938     -8.85846253596891
  H          -5.93601380685661     15.68126454278885     -4.27462464156788
  Cl         -0.29079643805849    -15.19636629873900     -4.12906194769776
  N          -1.27043734327447    -11.86122355881797     -4.01213724696211
  Cl          6.62024821254770      2.51224618881263    -14.57111157693944
  N           4.18328200995874      1.95119816238434    -12.15624206283456
  Cl        -13.67605755363767     -2.71235161564765      8.30742237787158
  N         -11.73564954952485     -2.14845595142816      5.48704752123561
  Cl         -6.57942942661885     14.70050216028197     -1.54266801208381
  N          -6.24901246986201     11.30887154974950     -2.20104585185558
  Cl          6.28205028550970    -14.53524873204845      1.95496551848580
  N           5.83989637820009    -11.12672961192192      2.45920957929574
  Cl         13.63324152706712      2.65836872944079     -8.64348525226328
  N          11.53317679873966      2.27334400102127     -5.90149833114461
  Cl         -7.12824923675138     -1.01327209540868     14.00441755757788
  N          -4.49634446421817     -0.91852687934916     11.71753039129722
  Cl         -0.22615610458107     14.94214302502993      4.43069215202950
  N           0.98853102213072     11.67630296774795      4.12487969992495
  C           4.59351778740500     -9.46366983418913      1.70653819095201
  C           3.59959365597116     -8.82875464996741      0.95860695062272
  C           2.86570017787487     -9.62688327482373      0.11487008076308
  O           1.87436122431704     -9.02828500348780     -0.61043375726077
  H           3.41100962598811     -7.77042464569341      1.03023324772325
  C           4.83861953590606    -10.85357299872251      1.59840794668716
  C          -0.64899418742524    -10.00307767377328     -2.98910592743411
  C          -0.37611688527459    -11.38572578172542     -3.12445559792421
  C           4.09688526835253    -11.65483375493490      0.72776266044318
  C           0.10749433471220     -9.19082984687003     -2.14019691157843
  C           0.64985779614752    -12.00503346893239     -2.40856005882325
  C           3.11678019064161    -11.02484964238099     -0.00254510764366
  C           1.11937233302667     -9.80629747698905     -1.44215318526953
  C           1.38345663431040    -11.20106164172769     -1.57011000120709
  O           2.38269005005603    -11.79427770507137     -0.85598457826805
  H           0.86393113443834    -13.05703744537392     -2.49897647929323
  H          -0.08480921661840     -8.13594009622035     -2.03463983217464
  H           4.27208269572415    -12.71289683732283      0.62602318528227
  C           4.03730644020850      1.72401865449776     -9.96411449055304
  C           4.48566324085007      1.63055954058413     -8.64586857770790
  C           5.84033848454284      1.74790643548864     -8.45127401914184
  O           6.29258021995768      1.64445611291560     -7.17051092286133
  H           3.81801080731945      1.47159892053181     -7.81563662672182
  C           4.93626938330329      1.92577296753715    -11.03920321670320
  C           9.41277534440634      1.89126399091094     -5.41457120713681
  C          10.32008317356017      2.13158727226185     -6.47435159641383
  C           6.31191127464037      2.05453510123856    -10.83094632368467
  C           8.04685143108412      1.71447895422236     -5.63716842188222
  C           9.88456933132959      2.19558410903873     -7.80111850240501
  C           6.74638831623258      1.96511978317501     -9.53014638796152
  C           7.62777777984346      1.79420705176704     -6.94163530390750
  C           8.53636993680795      2.02729100990396     -8.01484544287399
  O           8.08667714946673      2.09235485424834     -9.30239024136328
  H          10.56077682008620      2.37078147504484     -8.62127718319103
  H           7.34501979621584      1.53206847971086     -4.84034347620562
  H           7.00432558985786      2.21538204478862    -11.64055648884166
  C          -9.63778367514242     -1.69224527188737      4.96432288823869
  C          -8.28498822232823     -1.41392599771055      5.17052851655083
  C          -7.87066166557409     -1.33121536028681      6.47708075978075
  O          -6.54678519677929     -1.07768928707467      6.69992211582535
  H          -7.59505042955058     -1.27415408724645      4.35493138000115
  C         -10.53555808303110     -1.88422388782547      6.04172542619195
  C          -4.31403547684913     -0.83561264504881      9.51785377130584
  C          -5.22874110959827     -0.97216052085712     10.58993539019649
  C         -10.10838702016264     -1.78515490826704      7.36773765825365
  C          -4.75359774502412     -0.86276473946591      8.19190501045908
  C          -6.59677012662048     -1.15222767341047     10.38117276462923
  C          -8.77694714338165     -1.50564427186673      7.56363720656526
  C          -6.10176119836071     -1.04421877674059      7.98987225745745
  C          -7.01428254406944     -1.19557208354379      9.07433118617368
  O          -8.34399535761122     -1.39834503036970      8.85195607356348
  H          -7.29709281486079     -1.25988951430482     11.19301129307165
  H          -4.07933688987234     -0.75625120207500      7.35922544142570
  H         -10.77670600943397     -1.92010970855893      8.20196186770232
  C           0.33285199834151      9.85663003196766      3.05657892090215
  C          -0.46047704352761      9.09138915325381      2.19644385617560
  C          -1.50643847679307      9.73617161970841      1.57729448066613
  O          -2.28701292777128      9.00652011867392      0.72652464786571
  H          -0.26758394284451      8.04834888498790      2.01129815754573
  C           0.04693418117120     11.22591506321425      3.27672051934820
  C          -5.00441797369670      9.59845274927765     -1.56048537902386
  C          -5.25070357129435     10.97755411703512     -1.35798582876445
  C          -1.01843591898872     11.87557023692551      2.65342622927786
  C          -4.00863346129112      8.91457536937251     -0.85889161258045
  C          -4.51361053983363     11.71667727483788     -0.43077675215127
  C          -1.77970036713883     11.11703254642288      1.80067281085352
  C          -3.27898107022925      9.65144540181211      0.04164794286623
  C          -3.53696695682475     11.03694961789978      0.25678470382164
  O          -2.80974023443385     11.74444023228257      1.16633795877059
  H          -4.68883271810600     12.76522768463425     -0.25579656449816
  H          -3.81302638534207      7.86643211141223     -1.01354987118248
  H          -1.23814464913342     12.91774178275839      2.81691696628564
  H          15.54426684351229      9.01096850489350     -5.87244409494456
  H          15.40346250796995      7.74442217669117     -7.94891289182002
  H           5.00689212511450      7.23445968282764    -16.71768622686847
  H           2.74541328739933      8.13371454820396    -16.83052362712828
  H           6.07940382562416     17.15262890759010      1.74934108700642
  H           3.75365823669949     17.81150651614936      2.05259441404791
  H          -5.42411456151245     15.94267324765116     -8.52986071463082
  H          -5.24714039221494     16.93129568562269     -6.31013328097258
  H          17.94807457249594      4.75111330202663      2.07426853124822
  H          18.49767764601426      2.37803999108892      2.02644032539887
  H          10.35195431545521     12.70260427657419      8.60824725918758
  H           9.13737517792010     12.10639810140647     10.63418690897265
  H          13.66149457958322     -8.88659385434939      9.18351122317602
  H          11.95213510767147     -9.32439074066214     10.86344495364444
  H           3.55312731103394      0.00657657822923     18.30618308665755
  H           3.60651280343821     -2.42121916056386     18.11128367626312
  H          -8.41152910339431    -11.49343869947865    -11.70973875971748
  H          -9.96327965268793    -12.01281125270368     -9.90470766853847
  H         -12.56402703255045     10.16521937160176    -10.55162884012923
  H         -14.23699710550782      9.65807992001547     -8.85466817564505
  H          -4.60835980477128      2.27414506368247    -17.90978047162776
  H          -4.27049776950654     -0.13557394388364    -18.03225481349399
  H         -18.94190090959383     -2.48398980265169     -2.17168971849350
  H         -18.39638437281895     -4.85815391178842     -2.21037057291270
  H          -6.24366087849341     -5.82088061437509     16.44549838075196
  H          -4.15187822182746     -7.06511710700110     16.55218967321645
  H         -15.14369166815673     -7.90161837393417      7.69018433737701
  H         -15.36456402209291     -9.16183044489285      5.61677470316014
  H           5.11327919172724    -15.48915264558664      8.98318544362744
  H           4.98920864991162    -16.58753471945310      6.81202358386880
  H          -7.05926871924697    -16.94401367455656     -2.44736898736678
  H          -4.75265293173571    -17.71990298295574     -2.33236004833991
  H          13.28374831640949    -13.29086138504197      0.84541041806785
  H          11.46319895165148    -14.82619767261425      0.33149666736219
  H          -4.31503267786000      4.86964882894021     17.07733364448398
  H          -6.39362136342582      3.63801298997472     16.76492295601308
  H           0.12899029227591     14.13362800753924     11.57671370071128
  H          -0.98469576654453     15.38780347601747      9.80983411523578
  H         -17.41044937338406      1.22746167810115      7.85855804815930
  H         -18.17137097880761      2.34450984817288      5.83153663727944
  H         -11.72083348205186     14.98970330380972      0.22055720906139
  H         -13.56935196598660     13.49099291895161     -0.30147511608072
  H           1.24397318269003    -15.73379381952954     -9.31150822444402
  H           0.49370089779056    -14.44404968850869    -11.23750612139518
  H           6.33364056489281     -2.04780971865180    -17.50624776764295
  H           4.43701261138510     -3.55779488310219    -17.74823952429549
  H          17.80126864500032     -2.58304758598181     -6.01684482786929
  H          17.10414160207459     -1.48053743828461     -8.07456079162471
  C          -0.95021920190921     -0.23962546536490      6.95309138372941
  O          -1.14599434994097      0.77568527386042      7.64255824583141
  O          -1.05267520809519     -1.38181534574523      7.47079217225839
  C           1.73556611999528      5.83942163160620      3.17137860267424
  O           2.45956652094905      6.61400269550608      2.49645248475128
  O           1.32500208641954      6.18949916504895      4.29217848134430
  Ir          0.99930586957818     -0.14285235288232      0.72607019416503
  O           3.22529405285498     -1.18379143057342      2.34231124458217
  O           4.02535109021201     -0.05121257444400      0.51360807840343
  O           2.24451912608212      1.15120172098750     -1.74751495651584
  O           1.00901321649896     -0.69852038801018     -2.26982360578342
  O           2.04866338214272     -2.86158750127929     -0.34666083517953
  O           0.01786862283078     -2.98531051374148      0.69770210744874
  N           0.26957748238878     -0.15784256660152      2.86250742109692
  N           0.94673575561157      1.98932623433254      1.48253173003529
  C          -0.09581313079333     -1.30328250531990      3.45577651552045
  C          -0.50350843201684     -1.34835637779154      4.77679208199172
  C          -0.55281654198238     -0.16373608438595      5.51184188036643
  C          -0.19199549789076      1.03428911663054      4.88491807865940
  C           0.22758185727427      1.00302266123561      3.55271752153146
  C           0.68634306156107      2.20091054645631      2.79440402990461
  C           0.90024471048295      3.45050544043866      3.37915447451057
  C           1.41617271662344      4.49206116122613      2.59976523512641
  C           1.68910345216549      4.24740419779148      1.25381754767030
  C           1.43299313074193      2.99080498065010      0.73071621964488
  C           4.63820961471645     -0.94018368793707      2.60557797075431
  C           5.19324784207759     -0.62847411280476      1.17273145290074
  C           5.23657078942712     -2.16667232565619      3.27042572833901
  C           4.70032442996435      0.26608645889236      3.54257051097340
  C           5.57183514401950     -1.88187019326728      0.38986768731641
  C           6.32177913468632      0.38655414485535      1.12703957230164
  C           2.47529867473813      0.89476773451802     -3.16811040863376
  C           1.25699844664757     -0.01397392083017     -3.53171602827632
  C           2.51897997224458      2.21536582339038     -3.91568779871559
  C           3.81522399089843      0.17073286422464     -3.27030658148672
  C           1.52047334465474     -1.05106327372162     -4.60902156143306
  C           0.00037433025205      0.78020613744515     -3.87773558992596
  C           1.53604894677594     -4.19863284557509     -0.62145393805990
  C           0.45926280438377     -4.36658754065742      0.49631005107128
  C           2.68506856015973     -5.19019658037887     -0.55581240376453
  C           1.04980195069416     -4.83738420259261      1.82420084654594
  C           0.93132124432279     -4.15943278874219     -2.02292784810582
  C          -0.73684891311063     -5.22001995110207      0.11644003803063
  B           2.90962126486543     -0.51128861188326      1.16865420789572
  B           1.49902628529730      0.08816055983809     -1.23663203421397
  B           1.05013213287213     -2.13874977539466      0.28676856759787
  H          -0.04879624296155     -2.19054324154647      2.82830442687804
  H          -0.78207272411063     -2.28287519197928      5.24930341048554
  H          -0.24403152312108      1.95857909559021      5.44879241767059
  H           0.69630983080673      3.63034737399241      4.42830708212785
  H           2.10342383171585      5.03697516117538      0.63786049817473
  H           1.64760283370914      2.73951174567699     -0.30635494133759
  H           4.83015412598167     -2.27200450646088      4.28120648066712
  H           4.99915163781205     -3.08248424726696      2.72232875170967
  H           6.32433106860193     -2.06145731667986      3.34964708510667
  H           5.72758531376445      0.48121699036867      3.85294064847325
  H           4.28337904818272      1.15789484452220      3.06170298125435
  H           4.10426648899649      0.04658995381877      4.43395542066575
  H           4.77408059663604     -2.63038581268629      0.42888277343809
  H           5.72633492789898     -1.59327068327134     -0.65462447020776
  H           6.49948253894048     -2.32000880935225      0.77170803075737
  H           6.02381283299438      1.33901848565477      1.57066484200337
  H           6.60166105027320      0.57527209403428      0.08455993907587
  H           7.19433911593990      0.00277280353538      1.66787548835614
  H           2.49760067217794      2.03782600826353     -4.99671972134227
  H           1.66068453102961      2.84090785022426     -3.66039798890759
  H           3.43642800690983      2.75492372770972     -3.66070875609721
  H           3.77480608176213     -0.79567151327104     -2.75758177626021
  H           4.09366217004960      0.01040720702981     -4.31657668567526
  H           4.59431768658688      0.77036243613602     -2.78792542155867
  H           2.37015005512845     -1.68768721372838     -4.35513604436878
  H           0.63518906964521     -1.68619215856622     -4.71146652899325
  H           1.69773541984124     -0.55184318831313     -5.56859838979681
  H          -0.19768583319722      1.55386806245540     -3.12904683774568
  H          -0.85082206262064      0.09350648513015     -3.88876858337726
  H           0.09035304303071      1.23942756926193     -4.86796406928365
  H           2.30809833379925     -6.20740288140264     -0.71294672690189
  H           3.39717959676208     -4.96444309864542     -1.35535229256370
  H           3.21508111668315     -5.14057246898570      0.40033408386972
  H           1.34191162511154     -5.89014702193788      1.77824195526758
  H           1.93665428297455     -4.25958967755887      2.10475045039387
  H           0.29113985195967     -4.72933087734903      2.60675325342064
  H           0.12222982032133     -3.42643676115593     -2.07952940989935
  H           0.53247402161121     -5.13217692229540     -2.32650672729553
  H           1.70643926956064     -3.85013199566188     -2.72976415762716
  H          -1.46064515264040     -5.21729036150643      0.93708888794255
  H          -1.23475686498913     -4.86804660651456     -0.78888712363142
  H          -0.41907382415808     -6.25371579576122     -0.05404655249390
