# Supplementary material for: Regioselective Arene C–H Borylation with a MOF-Immobilized Iridium Bipyridine Catalyst
Source: ACS Appl Mater Interfaces. 2026 Feb 13;18(7):11467–76. doi: 10.1021/acsami.5c24764 (PMC12954667; doi:10.1021/acsami.5c24764)
Supplement: Supplementary file 1 [file am5c24764_si_001.zip › DFT_coordinates_and_input_files/3_bpyIrBpin3_HL.xyz]

84
Coordinates from ORCA-job 1_mfuirbpin_cpcm_tightopt E -1833.351167478754
  Ir          0.99935285020871     -0.14183262609645      0.72657417977439
  O           3.25378721089959     -1.09550219262753      2.39566259829516
  O           4.04501336184045     -0.18150656559889      0.44386020092107
  O           2.30449915461284      1.12033104477347     -1.75076454247645
  O           0.99389683284038     -0.67121653290732     -2.30159669084530
  O           2.12205579203217     -2.89500317635185     -0.19613425529833
  O          -0.04600506345078     -2.98621520023683      0.53314576063604
  N           0.26997952892039     -0.15675727412517      2.86300194270928
  N           0.94612021863525      1.99063892261868      1.48253513364187
  C          -0.12143723203142     -1.28346634161472      3.47645140372842
  C          -0.57388021287631     -1.30196742369129      4.78716236231244
  C          -0.63235907230722     -0.10336636989316      5.48989124066151
  C          -0.23638828646225      1.06603650159375      4.85792658993771
  C           0.21891024002346      1.01114541143050      3.53943171508829
  C           0.67187664653780      2.19645792680766      2.79044902871751
  C           0.84191892528043      3.45150037486659      3.37670635500650
  C           1.29018246393401      4.51082614178178      2.60172517594797
  C           1.56731842710766      4.29112745303663      1.25701402765556
  C           1.38540318402040      3.01817454737507      0.73730667692389
  C           4.68121422738125     -0.89927842477186      2.58927268512901
  C           5.19699823233260     -0.76148231666306      1.11850983764169
  C           5.24246255829391     -2.08530196594363      3.35576188974335
  C           4.84558899545445      0.38595569437139      3.40057237387436
  C           5.47632085858045     -2.10845444602885      0.45687401287671
  C           6.38380377268109      0.17219113942509      0.94426398472823
  C           2.56121970400795      0.84555648754492     -3.15361009594462
  C           1.31103827842861     -0.00085601068826     -3.54963538218253
  C           2.70871524163335      2.16194170342172     -3.89929443423422
  C           3.86307224892790      0.04736082439691     -3.22040283266898
  C           1.56120692310918     -1.04894793231836     -4.62263212737424
  C           0.10378195904031      0.85903487465501     -3.92251695849478
  C           1.65321181752954     -4.23270977942764     -0.50495527517772
  C           0.40757441961166     -4.36630418141427      0.42867300568806
  C           2.77246277850237     -5.22323897255803     -0.22397400549189
  C           0.77527319176331     -4.82095072461955      1.84127657154928
  C           1.28960814876749     -4.25204596705778     -1.98889067314887
  C          -0.72049212674278     -5.22067765870038     -0.12412528142896
  B           2.90934386461117     -0.51187969912801      1.16938099625108
  B           1.49990261595167      0.08966562346692     -1.23593326520920
  B           1.04943392416657     -2.13771394812166      0.28698201677509
  H          -0.06720062087180     -2.18718838156617      2.87562191591260
  H          -0.87551283622381     -2.24044308645913      5.24048639686996
  H          -0.28829457221746      2.01052127826458      5.38677153134621
  H           0.63952423288003      3.60119282398046      4.43079108524238
  H           1.92595222893377      5.08821992633624      0.61426693410914
  H           1.60950529704720      2.78351863067426     -0.30019714965567
  H           4.82690229596948     -2.09870711914661      4.36849943273435
  H           4.98913359962201     -3.02889906894612      2.86710015446652
  H           6.33291859790731     -2.01035110838573      3.43476571077926
  H           5.89535062126415      0.57829014535144      3.64580548850085
  H           4.44882896291822      1.24636864137893      2.85119266116111
  H           4.28334032783563      0.28595969120420      4.33448712356898
  H           4.62139805288965     -2.78096938597890      0.56889672478770
  H           5.63765128049091     -1.94473337471091     -0.61348071578091
  H           6.37198501469748     -2.58089338243220      0.87418344598825
  H           6.14537272777506      1.18784394231487      1.26806964379503
  H           6.66881128171387      0.20669597773726     -0.11202178077510
  H           7.24407434137251     -0.19032640034445      1.51842710251096
  H           2.81283560042510      1.98481248886917     -4.97582010018539
  H           1.84801595407053      2.81427697222067     -3.73334084768627
  H           3.60755985947656      2.68129909682856     -3.55146039919384
  H           3.76263434193569     -0.90319767078185     -2.68695007558783
  H           4.16249784181733     -0.14975392888338     -4.25540917501157
  H           4.65323966278922      0.62529633808155     -2.73134215284635
  H           2.32245093927576     -1.76613568762151     -4.30819439451481
  H           0.63520583807310     -1.59777226533223     -4.82265829545083
  H           1.88637502312256     -0.57481231698667     -5.55588300514178
  H          -0.08064481090871      1.62315957679955     -3.16036750172999
  H          -0.78019030786790      0.21675491213261     -3.98448309462640
  H           0.24275616405309      1.35154993222347     -4.89077177049248
  H           2.42264843123979     -6.25218795194658     -0.36553757763376
  H           3.59926630200592     -5.04627488063486     -0.91954905268661
  H           3.15407696261747     -5.11789028218437      0.79444259301677
  H           1.08616123815271     -5.87069633956852      1.85828822796314
  H           1.58444741552037     -4.20546191816838      2.24948953980423
  H          -0.10276373044472     -4.71427796053817      2.48720250374841
  H           0.49347731184131     -3.53367004267348     -2.20468965410978
  H           0.97676589852949     -5.25019970809137     -2.31346441583791
  H           2.17083751663856     -3.95881979537494     -2.56803673615690
  H          -1.54550786967573     -5.25263838711379      0.59493733670540
  H          -1.10142818134282     -4.81829065608899     -1.06534930929321
  H          -0.37659475094261     -6.24756945564269     -0.29327045268852
  H          -0.98735311042038     -0.07642137279804      6.51556148106936
  H           1.42871117897407      5.49185871128707      3.04571586616925
