# Supplementary material for: Regioselective Arene C–H Borylation with a MOF-Immobilized Iridium Bipyridine Catalyst
Source: ACS Appl Mater Interfaces. 2026 Feb 13;18(7):11467–76. doi: 10.1021/acsami.5c24764 (PMC12954667; doi:10.1021/acsami.5c24764)
Supplement: Supplementary file 1 [file am5c24764_si_001.zip › DFT_coordinates_and_input_files/4_bpyIrBpin3_Relax.xyz]

84
Coordinates from ORCA-job 1_mfuirbpin_relax E -1833.352870952535
  Ir          1.30250303618966     -0.01115185998289      0.86673947708383
  O           3.51820521468571     -1.34830966837225      2.37000192120933
  O           4.26803576611375     -0.49360670533259      0.37667583468412
  O           2.54217067470061      1.38071082478426     -1.54682830571248
  O           1.32689057600165     -0.44838326479476     -2.18679666821150
  O           2.03214992740363     -2.82453422119769     -0.31577587712892
  O           0.18172161137571     -2.75879871158402      1.02989752976014
  N           0.62192645569038     -0.07319473702265      2.97241297377150
  N           0.56887029059910      2.02305704162012      1.32852326283368
  C           0.72898008003472     -1.14808617536005      3.76921564725365
  C           0.25532953474609     -1.16326437118116      5.07201011651148
  C          -0.35609013928392     -0.02153972423222      5.57722420291090
  C          -0.46816206663593      1.09471664761317      4.76104594194079
  C           0.03057835879262      1.04482692094762      3.45902881617475
  C          -0.02558202732001      2.19522654164240      2.53478220918153
  C          -0.63123165249309      3.40841901807413      2.86481897583210
  C          -0.61170423906753      4.45335009938822      1.95293092477091
  C           0.01750571817139      4.27202978975687      0.72714063851751
  C           0.59263864161154      3.04076162038667      0.45220786475076
  C           4.96818223416072     -1.32701192017382      2.45675874567336
  C           5.38486978022310     -1.22273794527720      0.95261294792349
  C           5.43579987355985     -2.58752836724913      3.16575043674883
  C           5.35124005684014     -0.08870878159296      3.26594194308602
  C           5.44383027134290     -2.58126318262258      0.25763128452115
  C           6.66375522924280     -0.44220759113108      0.69514503840099
  C           2.81427415873775      1.18853553673428     -2.96141670434531
  C           1.61546625243761      0.29010203896110     -3.40067166083232
  C           2.88201520858505      2.54713110630338     -3.64089218446628
  C           4.16105252893180      0.47440714980717     -3.06738891874638
  C           1.92953060346447     -0.69838919276684     -4.51327740769145
  C           0.36367645775245      1.09549928249061     -3.74879023735203
  C           1.35333123588546     -4.09215483831297     -0.50230493452464
  C           0.44862745935248     -4.16514455504320      0.76775999659616
  C           2.39003224932316     -5.19862061209158     -0.61509872210912
  C           1.18645609517702     -4.71173278617226      1.98958287296862
  C           0.55152347683520     -3.98522057387732     -1.79909800494628
  C          -0.87079155877906     -4.89416859522908      0.57549997415645
  B           3.14908651774552     -0.69108076148276      1.18224586083431
  B           1.78776928732835      0.28504832681946     -1.08518244967640
  B           1.22468665382205     -1.99777227462630      0.46900199616171
  H           1.21094555713667     -2.01285025743700      3.32896982764857
  H           0.36841222837948     -2.05917815147671      5.67351452368572
  H          -0.93579073330559      1.99410764208521      5.14340074854511
  H          -1.11660663567053      3.54250245775076      3.82392880497759
  H           0.06375233055842      5.06539922454551     -0.01111133293501
  H           1.10553948762377      2.83990321641911     -0.48494769210082
  H           5.09862023192731     -2.57040813624023      4.20732053940697
  H           5.03468203495240     -3.48462977782953      2.68826721429517
  H           6.53001500033751     -2.64668196513106      3.16206469570490
  H           6.43245314041574     -0.03241346682012      3.42948287066361
  H           5.02272036571081      0.82422389588530      2.75877789045858
  H           4.85530035640772     -0.13755943585686      4.24059604642129
  H           4.51945483729069     -3.14029007238165      0.42472115097280
  H           5.54493723991937     -2.41901025437611     -0.82028368869338
  H           6.29922609686185     -3.17250002257001      0.60177356426452
  H           6.58213896214870      0.58981792805417      1.04360132817030
  H           6.86823636596234     -0.42531002519809     -0.38018453636224
  H           7.51279701924755     -0.91974239811214      1.19732946935728
  H           2.99568160008313      2.43081833259365     -4.72472063508587
  H           1.98379272667168      3.13825064336094     -3.44529826950593
  H           3.74776113071062      3.10192644637727     -3.26512598710799
  H           4.12057733993403     -0.50490634846390     -2.58122429992847
  H           4.46736297100508      0.34808159794858     -4.11141351913995
  H           4.91741578843277      1.07373279972012     -2.55111700309170
  H           2.71988496937982     -1.39092698225806     -4.21529155857045
  H           1.03352748870398     -1.28207831449589     -4.74838853739165
  H           2.24369080850210     -0.17185030127266     -5.42188184601802
  H           0.13185553013551      1.81657195589765     -2.95772783997647
  H          -0.48260236552297      0.40790114073457     -3.84231634353928
  H           0.47942316390925      1.63458145353729     -4.69506720796760
  H           1.90132956863481     -6.17740808072604     -0.67932700071668
  H           2.98185074036875     -5.05173306696336     -1.52419924707112
  H           3.07047761601963     -5.20139733374879      0.23963738501076
  H           1.38187564120294     -5.78523565472573      1.89688535677439
  H           2.13841583742241     -4.18911657409910      2.13622702470055
  H           0.56453873089810     -4.55208408367819      2.87676228560177
  H          -0.20392091161652     -3.19702801701846     -1.72706007154463
  H           0.06219119992625     -4.93270852256453     -2.04878542586396
  H           1.23575968105797     -3.71861624305578     -2.61031886237606
  H          -1.43288793144292     -4.89388901855979      1.51500632209756
  H          -1.48248521568405     -4.41283692318644     -0.19054870201181
  H          -0.69503531121025     -5.93572512527931      0.28312364467979
  H          -0.73885122171754      0.00342276791299      6.59274295716408
  H          -1.08218629499417      5.39997252208253      2.20098659788275
