# Supplementary material for: Regioselective Arene C–H Borylation with a MOF-Immobilized Iridium Bipyridine Catalyst
Source: ACS Appl Mater Interfaces. 2026 Feb 13;18(7):11467–76. doi: 10.1021/acsami.5c24764 (PMC12954667; doi:10.1021/acsami.5c24764)
Supplement: Supplementary file 1 [file am5c24764_si_001.zip › DFT_coordinates_and_input_files/5_AA_MOF_meta.xyz]

800
Coordinates from ORCA-job 2_m_optfreq1
  Zn         -0.24530000000000      1.84130000000000     14.41310000000000
  Zn         -0.19810000000000     -3.77950000000000     14.02130000000000
  Cl          0.66010000000000      3.52160000000000     15.30530000000000
  Cl          0.73320000000000     -5.54840000000000     14.68890000000000
  Zn         -1.70000000000000     -0.89250000000000     12.88230000000000
  N           0.34570000000000      0.06440000000000     15.00620000000000
  N           0.39440000000000     -2.09190000000000     14.83170000000000
  N          -0.01470000000000      1.61010000000000     12.47310000000000
  N          -2.18490000000000      1.63530000000000     14.59050000000000
  N          -2.13150000000000     -3.59520000000000     14.30290000000000
  N          -0.03910000000000     -3.32750000000000     12.11630000000000
  C           1.26120000000000     -0.36290000000000     15.90300000000000
  C           1.29260000000000     -1.77380000000000     15.78930000000000
  N          -0.14590000000000     -0.98300000000000     14.39240000000000
  C           2.07770000000000      0.31360000000000     16.81460000000000
  C           2.14130000000000     -2.55070000000000     16.58400000000000
  C           2.90210000000000     -0.46470000000000     17.58570000000000
  C           2.93310000000000     -1.87000000000000     17.47270000000000
  H           2.15770000000000     -3.62470000000000     16.48790000000000
  H           2.04750000000000      1.38900000000000     16.89070000000000
  Zn        -15.29140000000000     -0.04120000000000      1.49480000000000
  Cl        -16.55710000000000      1.45290000000000      0.71760000000000
  Zn        -13.18180000000000     -2.48790000000000      2.75800000000000
  N         -15.53480000000000     -1.89000000000000      0.86460000000000
  C         -16.40280000000000     -2.45960000000000      0.00020000000000
  N         -14.75300000000000     -2.82860000000000      1.33620000000000
  C         -17.44180000000000     -1.93740000000000     -0.77650000000000
  C         -18.12950000000000     -2.83400000000000     -1.55320000000000
  H         -17.67480000000000     -0.88470000000000     -0.75160000000000
  Zn        -13.98950000000000     -5.56140000000000      1.38020000000000
  Zn         -9.89320000000000     -1.71240000000000      1.94880000000000
  Zn         -6.20640000000000      7.46760000000000     -3.34870000000000
  Zn        -11.47140000000000      9.51290000000000     -3.84720000000000
  Zn         -6.91360000000000    -11.85430000000000     -5.06380000000000
  Zn         -2.72000000000000     -8.11970000000000     -4.22060000000000
  Cl        -14.47470000000000     -7.43400000000000      0.54600000000000
  Zn         -8.11370000000000     10.17120000000000     -4.41040000000000
  Zn         -3.62490000000000    -11.06240000000000     -5.82690000000000
  N         -15.05080000000000     -3.99950000000000      0.83120000000000
  N         -11.31360000000000     -0.50350000000000      1.35550000000000
  N         -13.35880000000000      0.19100000000000      1.19300000000000
  N          -8.15100000000000      7.37850000000000     -3.14690000000000
  N         -10.17600000000000      8.13060000000000     -3.30660000000000
  N         -12.16550000000000     -4.89140000000000      1.04950000000000
  N         -10.60380000000000     -3.41490000000000      1.31330000000000
  N          -6.14620000000000    -10.21750000000000     -4.28710000000000
  N          -4.56640000000000     -8.76860000000000     -3.96780000000000
  N         -15.30300000000000     -0.34310000000000      3.43720000000000
  N         -14.07810000000000     -5.37570000000000      3.33800000000000
  C         -16.08600000000000     -3.83940000000000     -0.02200000000000
  C         -11.26210000000000      0.66460000000000      0.68980000000000
  C         -12.59740000000000      1.12230000000000      0.58260000000000
  C          -8.94580000000000      6.43620000000000     -2.60710000000000
  C         -10.27050000000000      6.92450000000000     -2.71030000000000
  C         -11.08380000000000     -5.36860000000000      0.40010000000000
  C         -10.06340000000000     -4.40310000000000      0.57530000000000
  C          -6.66840000000000     -9.26260000000000     -3.49380000000000
  C          -5.63750000000000     -8.31450000000000     -3.28520000000000
  N         -12.56810000000000     -0.75570000000000      1.64100000000000
  N          -8.90880000000000      8.37000000000000     -3.54900000000000
  N         -11.84790000000000     -3.73330000000000      1.57850000000000
  N          -4.90320000000000     -9.89610000000000     -4.55090000000000
  N         -13.77690000000000     -4.22030000000000      3.87560000000000
  N         -14.51230000000000     -1.26030000000000      3.93540000000000
  N         -11.59790000000000     -2.12090000000000      4.18270000000000
  C         -16.79860000000000     -4.73840000000000     -0.82170000000000
  C         -10.19090000000000      1.38730000000000      0.16550000000000
  C         -12.90300000000000      2.33050000000000     -0.05140000000000
  C          -8.65900000000000      5.20260000000000     -2.02350000000000
  C         -11.35730000000000      6.18610000000000     -2.23210000000000
  C         -10.85910000000000     -6.53480000000000     -0.33630000000000
  C          -8.78670000000000     -4.57180000000000      0.03600000000000
  C          -7.93600000000000     -9.10950000000000     -2.92810000000000
  C          -5.84780000000000     -7.17340000000000     -2.50690000000000
  C         -17.81380000000000     -4.20810000000000     -1.57550000000000
  C         -10.50170000000000      2.57200000000000     -0.45390000000000
  C         -11.84280000000000      3.04390000000000     -0.55990000000000
  C          -9.73200000000000      4.48920000000000     -1.55070000000000
  C         -11.06950000000000      4.97190000000000     -1.65410000000000
  C          -9.60230000000000     -6.69150000000000     -0.87150000000000
  C          -8.57340000000000     -5.72300000000000     -0.68200000000000
  C          -8.13440000000000     -7.98480000000000     -2.16490000000000
  C          -7.10100000000000     -7.02380000000000     -1.96150000000000
  O          -9.46360000000000      3.28790000000000     -0.96830000000000
  O         -12.11400000000000      4.23340000000000     -1.17450000000000
  O          -9.36670000000000     -7.81920000000000     -1.60260000000000
  O          -7.32900000000000     -5.90810000000000     -1.21050000000000
  H         -16.54850000000000     -5.78740000000000     -0.83110000000000
  H          -9.17090000000000      1.04840000000000      0.23820000000000
  H         -12.37160000000000      6.54210000000000     -2.30520000000000
  H          -7.65540000000000      4.82030000000000     -1.93730000000000
  H         -13.91320000000000      2.69450000000000     -0.14000000000000
  H         -11.62370000000000     -7.27900000000000     -0.48540000000000
  H          -5.07720000000000     -6.43950000000000     -2.33760000000000
  H          -8.72480000000000     -9.82800000000000     -3.07730000000000
  H          -8.00270000000000     -3.84480000000000      0.16890000000000
  Zn          3.84750000000000     10.64590000000000      8.95920000000000
  Cl          4.00160000000000     10.33810000000000     11.03820000000000
  Zn          3.58460000000000     11.06720000000000      5.53940000000000
  N           5.44130000000000     11.29300000000000      8.01520000000000
  C           6.69040000000000     11.62180000000000      8.41100000000000
  N           5.37630000000000     11.42400000000000      6.71370000000000
  C           7.30310000000000     11.66290000000000      9.66740000000000
  C           8.61640000000000     12.05650000000000      9.69020000000000
  H           6.75650000000000     11.39500000000000     10.55760000000000
  Zn          6.63600000000000     12.03630000000000      4.27060000000000
  Zn          2.53980000000000      7.95880000000000      4.01130000000000
  Zn         -1.28690000000000     -0.61120000000000      9.31060000000000
  Zn         13.73090000000000      5.51190000000000     -1.72190000000000
  Zn          9.60910000000000      1.71080000000000     -2.42090000000000
  Cl          8.50550000000000     12.60090000000000      3.47750000000000
  Zn         12.92150000000000      2.43900000000000     -3.11790000000000
  N           6.51970000000000     11.82320000000000      6.21620000000000
  N           3.05220000000000      8.06870000000000      5.95670000000000
  N           3.40830000000000      9.09540000000000      7.83320000000000
  N          -0.33710000000000      0.61170000000000     10.57640000000000
  N           5.86740000000000     10.32120000000000      3.69610000000000
  N           4.32660000000000      8.80190000000000      3.54330000000000
  N          11.87730000000000      4.88280000000000     -1.50620000000000
  N          10.32470000000000      3.39020000000000     -1.72920000000000
  N           2.52510000000000     11.93720000000000      8.31860000000000
  N           5.12030000000000     13.24370000000000      3.98130000000000
  C           7.39610000000000     11.96870000000000      7.23390000000000
  C           2.97520000000000      7.13370000000000      6.92250000000000
  C           3.19760000000000      7.80410000000000      8.14960000000000
  C           0.47240000000000      1.65620000000000     10.32240000000000
  C           0.67730000000000      2.31570000000000     11.55820000000000
  C           6.37580000000000      9.35050000000000      2.91530000000000
  C           5.37000000000000      8.35850000000000      2.81290000000000
  C          10.79100000000000      5.37260000000000     -0.87560000000000
  C           9.77750000000000      4.39510000000000     -1.01970000000000
  N           3.30840000000000      9.21800000000000      6.53200000000000
  N          -0.60450000000000      0.61320000000000     11.85900000000000
  N           4.65760000000000      9.96240000000000      4.05520000000000
  N          11.56760000000000      3.70820000000000     -2.00100000000000
  N           3.95610000000000     12.90570000000000      4.47570000000000
  N           2.42730000000000     12.13120000000000      7.02780000000000
  N           1.79480000000000     10.68440000000000      4.40630000000000
  C           8.73600000000000     12.36660000000000      7.27720000000000
  C           2.70960000000000      5.76520000000000      6.88960000000000
  C           3.11930000000000      7.14800000000000      9.38020000000000
  C           1.04800000000000      2.13160000000000      9.14510000000000
  C           1.42980000000000      3.48890000000000     11.65440000000000
  C           7.62180000000000      9.21200000000000      2.30200000000000
  C           5.58650000000000      7.19240000000000      2.07340000000000
  C          10.55570000000000      6.56480000000000     -0.18760000000000
  C           8.50400000000000      4.56400000000000     -0.47240000000000
  C           9.31940000000000     12.40170000000000      8.51760000000000
  C           2.60680000000000      5.13300000000000      8.10110000000000
  C           2.79720000000000      5.81460000000000      9.33680000000000
  C           1.76390000000000      3.29580000000000      9.24230000000000
  C           1.94870000000000      3.97540000000000     10.48010000000000
  C           7.82870000000000      8.05370000000000      1.59580000000000
  C           6.81730000000000      7.05680000000000      1.47780000000000
  C           9.29830000000000      6.72870000000000      0.34260000000000
  C           8.28290000000000      5.73600000000000      0.20880000000000
  O           2.29150000000000      3.80270000000000      8.08760000000000
  O           2.64500000000000      5.15000000000000     10.52090000000000
  O           9.05050000000000      7.88990000000000      1.01110000000000
  O           7.04780000000000      5.91620000000000      0.76040000000000
  H           9.26400000000000     12.62680000000000      6.37360000000000
  H           2.54460000000000      5.23250000000000      5.97090000000000
  H           1.58040000000000      4.00420000000000     12.58870000000000
  H           0.90810000000000      1.64550000000000      8.19680000000000
  H           3.27430000000000      7.65620000000000     10.31770000000000
  H           8.39080000000000      9.96310000000000      2.37720000000000
  H           7.72950000000000      3.82140000000000     -0.57250000000000
  H          11.31140000000000      7.32380000000000     -0.07100000000000
  H           4.82770000000000      6.43660000000000      1.96620000000000
  Zn         -7.57200000000000     10.68480000000000     -7.79330000000000
  Cl        -13.50560000000000      9.09380000000000     -3.49410000000000
  Cl         -7.23220000000000     10.99610000000000     -9.84900000000000
  N         -10.89320000000000      9.84350000000000     -5.69790000000000
  N          -9.40690000000000     10.29440000000000     -7.20530000000000
  N         -10.68550000000000     11.08010000000000     -2.95750000000000
  N          -7.11580000000000     12.14540000000000     -6.55480000000000
  N          -6.59140000000000      9.19970000000000     -6.94780000000000
  C         -11.55300000000000      9.87540000000000     -6.87640000000000
  C         -10.58080000000000     10.17020000000000     -7.86250000000000
  N          -9.62950000000000     10.09600000000000     -5.93030000000000
  C         -12.89690000000000      9.68300000000000     -7.21180000000000
  C         -10.92320000000000     10.28140000000000     -9.21370000000000
  C         -13.21350000000000      9.79650000000000     -8.54100000000000
  C         -12.24530000000000     10.09010000000000     -9.52320000000000
  H         -10.17440000000000     10.50630000000000     -9.95660000000000
  H         -13.62920000000000      9.45890000000000     -6.45240000000000
  Zn         11.03690000000000     -9.15280000000000      4.10090000000000
  Cl         13.07500000000000     -8.72120000000000      3.78650000000000
  Zn          7.67980000000000     -9.83950000000000      4.61090000000000
  N          10.41870000000000     -9.37430000000000      5.95400000000000
  C          11.04410000000000     -9.30970000000000      7.14980000000000
  N           9.15520000000000     -9.64370000000000      6.16750000000000
  C          12.37210000000000     -9.05860000000000      7.50910000000000
  C          12.65170000000000     -9.07380000000000      8.85140000000000
  H          13.12080000000000     -8.86630000000000      6.75710000000000
  Zn          7.06820000000000    -10.20020000000000      8.00750000000000
  Zn          5.77560000000000     -7.23190000000000      3.37590000000000
  Zn         14.93980000000000     -0.02650000000000     -1.76640000000000
  Cl          6.68320000000000    -10.39440000000000     10.06970000000000
  N           8.90020000000000     -9.76260000000000      7.44650000000000
  N           7.70980000000000     -7.09320000000000      3.21430000000000
  N           9.73610000000000     -7.82140000000000      3.45660000000000
  N          10.96060000000000      0.49670000000000     -1.72100000000000
  N          12.99900000000000     -0.19140000000000     -1.46610000000000
  N           6.05910000000000     -8.80740000000000      7.04620000000000
  N           5.59830000000000     -7.65850000000000      5.26940000000000
  N          -0.48930000000000     -2.17010000000000     10.33780000000000
  N          10.29520000000000    -10.77840000000000      3.28150000000000
  N           6.70550000000000    -11.73950000000000      6.84240000000000
  C          10.05080000000000     -9.56390000000000      8.12610000000000
  C           8.51130000000000     -6.16450000000000      2.65940000000000
  C           9.83570000000000     -6.63900000000000      2.81620000000000
  C          10.88910000000000     -0.61340000000000     -0.96250000000000
  C          12.22030000000000     -1.06630000000000     -0.79760000000000
  C           5.13370000000000     -7.89940000000000      7.41550000000000
  C           4.83360000000000     -7.14910000000000      6.25350000000000
  C           0.65010000000000     -3.90190000000000     11.11240000000000
  C           0.35570000000000     -3.14580000000000      9.95160000000000
  N           8.46460000000000     -8.06330000000000      3.67570000000000
  N          12.22320000000000      0.72270000000000     -2.00040000000000
  N           6.31130000000000     -8.63930000000000      5.77030000000000
  N          -0.69630000000000     -2.30280000000000     11.62450000000000
  N           6.90720000000000    -11.61620000000000      5.55420000000000
  N           9.02390000000000    -11.04410000000000      3.44870000000000
  N           6.18610000000000    -10.00860000000000      3.05250000000000
  C          10.35550000000000     -9.57480000000000      9.49090000000000
  C           8.23220000000000     -4.95490000000000      2.02200000000000
  C          10.92910000000000     -5.91540000000000      2.33380000000000
  C           9.80650000000000     -1.28200000000000     -0.38880000000000
  C          12.51110000000000     -2.21760000000000     -0.06140000000000
  C           4.50800000000000     -7.63190000000000      8.63530000000000
  C           3.90410000000000     -6.10780000000000      6.26780000000000
  C           1.52490000000000     -4.99020000000000     11.08420000000000
  C           0.93370000000000     -3.46290000000000      8.72040000000000
  C          11.66240000000000     -9.32710000000000      9.82370000000000
  C           9.31350000000000     -4.25370000000000      1.54660000000000
  C          10.64830000000000     -4.72810000000000      1.69870000000000
  C          10.10390000000000     -2.40920000000000      0.33790000000000
  C          11.44040000000000     -2.87760000000000      0.49490000000000
  C           3.59260000000000     -6.60640000000000      8.64350000000000
  C           3.29420000000000     -5.85090000000000      7.47140000000000
  C           2.09750000000000     -5.28360000000000      9.87110000000000
  C           1.80160000000000     -4.52670000000000      8.70110000000000
  O           9.05890000000000     -3.07060000000000      0.91570000000000
  O          11.70210000000000     -4.00940000000000      1.21220000000000
  O           2.97100000000000     -6.33170000000000      9.82550000000000
  O           2.38460000000000     -4.83550000000000      7.50400000000000
  H           9.59100000000000     -9.77010000000000     10.22600000000000
  H           7.22800000000000     -4.58510000000000      1.89630000000000
  H          13.51720000000000     -2.58010000000000      0.06840000000000
  H           8.78880000000000     -0.94590000000000     -0.50140000000000
  H          11.94330000000000     -6.26150000000000      2.44380000000000
  H           4.72370000000000     -8.19230000000000      9.52980000000000
  H           0.71090000000000     -2.90810000000000      7.82580000000000
  H           1.75130000000000     -5.57230000000000     11.96230000000000
  H           3.66850000000000     -5.53020000000000      5.38910000000000
  Zn         -3.30970000000000    -10.65110000000000     -9.25280000000000
  Cl         -3.10930000000000    -10.38210000000000    -11.33310000000000
  Cl         -8.91640000000000    -12.30100000000000     -4.58380000000000
  N          -5.08530000000000    -11.10110000000000     -8.55330000000000
  N          -6.46340000000000    -11.56270000000000     -6.95050000000000
  N          -2.86000000000000     -9.12220000000000     -8.09850000000000
  N          -2.22540000000000    -12.04770000000000     -8.40120000000000
  N          -5.53370000000000    -13.15110000000000     -4.56120000000000
  C          -6.28650000000000    -11.29990000000000     -9.13850000000000
  C          -7.18820000000000    -11.60190000000000     -8.08980000000000
  N          -5.22700000000000    -11.26370000000000     -7.26170000000000
  C          -6.70740000000000    -11.25350000000000    -10.47130000000000
  C          -8.53800000000000    -11.86640000000000     -8.34180000000000
  C          -8.03380000000000    -11.51590000000000    -10.69890000000000
  C          -8.93190000000000    -11.81660000000000     -9.65420000000000
  H          -9.21630000000000    -12.09460000000000     -7.53510000000000
  H          -6.01210000000000    -11.02200000000000    -11.26250000000000
  Cl         16.15940000000000     -1.52950000000000     -0.93370000000000
  Cl         14.20920000000000      7.37180000000000     -0.85510000000000
  N          15.21030000000000      1.82020000000000     -1.14590000000000
  N          14.72020000000000      3.92810000000000     -1.10140000000000
  N          14.98310000000000      0.23380000000000     -3.71400000000000
  N          13.95290000000000      5.30160000000000     -3.66190000000000
  C          16.04390000000000      2.37920000000000     -0.24170000000000
  C          15.72380000000000      3.75820000000000     -0.21310000000000
  N          14.44380000000000      2.76360000000000     -1.63300000000000
  C          17.05340000000000      1.84820000000000      0.56730000000000
  C          16.40410000000000      4.64750000000000      0.62470000000000
  C          17.70920000000000      2.73520000000000      1.38170000000000
  C          17.39089999999999      4.10860000000000      1.40960000000000
  H          16.15270000000000      5.69620000000000      0.63770000000000
  H          17.28810000000000      0.79600000000000      0.53830000000000
  Zn          0.18550000000000     -1.31140000000000    -14.63480000000000
  Cl         -0.49490000000000     -3.10520000000000    -15.50590000000000
  Zn          1.29150000000000      1.62920000000000    -13.17800000000000
  N          -0.77020000000000      0.34300000000000    -15.08270000000000
  C          -1.81490000000000      0.61590000000000    -15.89460000000000
  N          -0.35560000000000      1.46840000000000    -14.55710000000000
  C          -2.62700000000000     -0.19460000000000    -16.69400000000000
  C          -3.61520000000000      0.44290000000000    -17.39910000000000
  H          -2.46880000000000     -1.26040000000000    -16.74070000000000
  Zn         -0.64390000000000      4.27580000000000    -14.29740000000000
  Zn          1.02790000000000      1.36550000000000     -9.72810000000000
  Cl         -1.84170000000000      5.88400000000000    -14.94430000000000
  N          -1.06910000000000      2.48350000000000    -14.97580000000000
  N           0.47720000000000     -0.20460000000000    -10.77160000000000
  N           0.17690000000000     -1.20620000000000    -12.66940000000000
  N          -2.59970000000000     -8.13950000000000     -6.18500000000000
  N          -0.63500000000000      3.88490000000000    -12.36730000000000
  N          -0.03230000000000      2.76240000000000    -10.61420000000000
  N          -6.06180000000000      8.00520000000000     -5.22060000000000
  N           2.03200000000000     -0.75740000000000    -14.99980000000000
  N           1.28210000000000      4.35790000000000    -14.64320000000000
  C          -2.01070000000000      2.01620000000000    -15.82420000000000
  C           0.01430000000000     -1.43690000000000    -10.47570000000000
  C          -0.18150000000000     -2.08910000000000    -11.71720000000000
  C          -2.23260000000000     -7.24000000000000     -7.12140000000000
  C          -2.40540000000000     -7.88390000000000     -8.37070000000000
  C          -1.30430000000000      4.42290000000000    -11.32960000000000
  C          -0.91320000000000      3.68840000000000    -10.18400000000000
  C          -5.68090000000000      8.30180000000000     -7.37690000000000
  C          -5.33370000000000      7.52430000000000     -6.24600000000000
  N           0.56310000000000     -0.10140000000000    -12.07890000000000
  N          -2.96410000000000     -9.24270000000000     -6.79720000000000
  N           0.10610000000000      2.90380000000000    -11.91310000000000
  N          -6.79400000000000      8.99760000000000     -5.66700000000000
  N           2.03130000000000      3.36170000000000    -14.24210000000000
  N           2.47160000000000      0.34860000000000    -14.45360000000000
  N           2.92990000000000      1.78110000000000    -11.80940000000000
  C          -3.02480000000000      2.64840000000000    -16.55040000000000
  C          -0.26230000000000     -2.07740000000000     -9.26390000000000
  C          -0.65730000000000     -3.39910000000000    -11.79010000000000
  C          -1.75990000000000     -5.92660000000000     -7.03820000000000
  C          -2.12210000000000     -7.23760000000000     -9.57480000000000
  C          -2.22080000000000      5.47390000000000    -11.25220000000000
  C          -1.44150000000000      3.97310000000000     -8.92280000000000
  C          -5.10850000000000      8.05790000000000     -8.62810000000000
  C          -4.39410000000000      6.49440000000000     -6.31890000000000
  C          -3.81060000000000      1.83760000000000    -17.32840000000000
  C          -0.73240000000000     -3.36780000000000     -9.34220000000000
  C          -0.92540000000000     -4.02060000000000    -10.59490000000000
  C          -1.47940000000000     -5.29580000000000     -8.22790000000000
  C          -1.66340000000000     -5.94620000000000     -9.48310000000000
  C          -2.73490000000000      5.74840000000000    -10.00800000000000
  C          -2.35510000000000      4.99830000000000     -8.85680000000000
  C          -4.19090000000000      7.03620000000000     -8.69570000000000
  C          -3.82920000000000      6.26860000000000     -7.55020000000000
  O          -1.01330000000000     -4.01260000000000     -8.17120000000000
  O          -1.38700000000000     -5.30180000000000    -10.65210000000000
  O          -3.62990000000000      6.77390000000000     -9.91180000000000
  O          -2.89800000000000      5.27500000000000     -7.63670000000000
  H          -3.16580000000000      3.71580000000000    -16.48820000000000
  H          -0.11730000000000     -1.59640000000000     -8.31050000000000
  H          -2.25210000000000     -7.71500000000000    -10.53180000000000
  H          -1.61660000000000     -5.42490000000000     -6.09530000000000
  H          -0.81010000000000     -3.90740000000000    -12.72770000000000
  H          -2.51850000000000      6.04420000000000    -12.11640000000000
  H          -4.11740000000000      5.90290000000000     -5.46190000000000
  H          -5.36610000000000      8.63290000000000     -9.50210000000000
  H          -1.16110000000000      3.42280000000000     -8.03990000000000
  Cl         -7.89840000000000     -1.22160000000000      1.49700000000000
  Cl         -5.03920000000000      5.84980000000000     -2.67920000000000
  N         -10.36180000000000     -1.85010000000000      3.84020000000000
  N          -5.87430000000000      9.19850000000000     -2.50750000000000
  Cl          0.98640000000000      1.25200000000000     -7.62090000000000
  Cl         -2.11810000000000     -6.37120000000000     -3.22020000000000
  N           2.80770000000000      1.64680000000000    -10.50980000000000
  N          -1.69240000000000     -9.74580000000000     -3.80340000000000
  N           1.43140000000000      9.58020000000000      3.79190000000000
  N          -3.09310000000000     -0.71060000000000     10.07870000000000
  Cl          4.60480000000000     -5.66720000000000      2.60030000000000
  Cl          7.57250000000000      1.29920000000000     -2.11280000000000
  N           5.46460000000000     -8.99960000000000      2.62310000000000
  N          10.14230000000000      1.90340000000000     -4.28340000000000
  N          -2.03470000000000    -10.86660000000000     -4.39500000000000
  N          -2.33480000000000    -12.22440000000000     -7.10830000000000
  N          -4.28560000000000    -12.87970000000000     -4.84960000000000
  N          11.39150000000000      2.13810000000000     -4.60370000000000
  N          14.22870000000000      1.16560000000000     -4.24060000000000
  N          13.63760000000000      4.15500000000000     -4.21080000000000
  N          -6.59420000000000     10.23340000000000     -2.86800000000000
  N          -9.41870000000000     11.34610000000000     -3.15620000000000
  N          -7.31100000000000     11.96790000000000     -5.27210000000000
  N          -3.23910000000000     -0.77040000000000     11.38340000000000
  N          -2.74640000000000      0.57940000000000     14.05860000000000
  N          -2.71630000000000     -2.49490000000000     13.90120000000000
  Zn         -1.56190000000000    -13.64760000000000     -4.78200000000000
  N          -3.48570000000000    -13.84030000000000     -4.45970000000000
  C          -4.23370000000000    -14.80400000000000     -3.87930000000000
  C          -5.57390000000000    -14.35310000000000     -3.94590000000000
  C          -3.90540000000000    -16.03120000000000     -3.29470000000000
  C          -6.62650000000000    -15.11570000000000     -3.43010000000000
  C          -4.95030000000000    -16.76480000000000     -2.79460000000000
  C          -6.28530000000000    -16.31570000000000     -2.86110000000000
  H          -7.64390000000000    -14.76240000000000     -3.48590000000000
  H          -2.88080000000000    -16.36470000000000     -3.24860000000000
  Zn         -7.17340000000000     12.99530000000000     -2.62790000000000
  N          -9.04360000000000     12.41150000000000     -2.49360000000000
  C         -11.18620000000000     12.01390000000000     -2.11930000000000
  C         -10.11210000000000     12.88490000000000     -1.81580000000000
  C         -12.46070000000000     12.21250000000000     -1.57900000000000
  C         -10.27990000000000     13.98050000000000     -0.96310000000000
  C         -12.60600000000000     13.29160000000000     -0.74560000000000
  C         -11.53620000000000     14.15910000000000     -0.44350000000000
  H          -9.45450000000000     14.63730000000000     -0.73860000000000
  H         -13.27190000000000     11.54260000000000     -1.81650000000000
  Zn          4.60210000000000      2.18150000000000    -14.06450000000000
  N           3.29030000000000      3.55970000000000    -14.54230000000000
  N           3.71640000000000      0.58390000000000    -14.78540000000000
  C           3.39190000000000      4.74870000000000    -15.17580000000000
  C           2.07790000000000      5.27110000000000    -15.24170000000000
  C           3.03160000000000     -1.29190000000000    -15.73460000000000
  C           4.13360000000000     -0.41440000000000    -15.59420000000000
  C           4.48120000000000      5.44580000000000    -15.70770000000000
  C           1.81330000000000      6.50640000000000    -15.84110000000000
  C           3.11530000000000     -2.44850000000000    -16.51610000000000
  C           5.35280000000000     -0.66690000000000    -16.23090000000000
  C           4.20240000000000      6.65490000000000    -16.29130000000000
  C           2.89350000000000      7.17530000000000    -16.35670000000000
  C           4.31800000000000     -2.67910000000000    -17.13290000000000
  C           5.41580000000000     -1.80510000000000    -16.99290000000000
  H           5.47820000000000      5.03850000000000    -15.65230000000000
  H           0.80830000000000      6.89520000000000    -15.88540000000000
  H           2.26980000000000     -3.11050000000000    -16.61550000000000
  H           6.18630000000000      0.00770000000000    -16.11590000000000
  Zn         -5.05900000000000     -0.96560000000000     13.60830000000000
  N          -4.02990000000000      0.54080000000000     14.31440000000000
  C          -3.13840000000000      2.34090000000000     15.23700000000000
  C          -4.34600000000000      1.62500000000000     15.05600000000000
  C          -3.09880000000000      3.53050000000000     15.97110000000000
  C          -5.55080000000000      2.07710000000000     15.60330000000000
  C          -4.28930000000000      3.95760000000000     16.50060000000000
  C          -5.49230000000000      3.24470000000000     16.31990000000000
  H          -6.46530000000000      1.52380000000000     15.45930000000000
  H          -2.17270000000000      4.06710000000000     16.10410000000000
  Zn          6.81570000000000    -12.76210000000000      2.95960000000000
  N           6.59450000000000    -12.71450000000000      4.91340000000000
  N           8.67710000000000    -12.14100000000000      2.82320000000000
  C           6.16180000000000    -13.62120000000000      5.81650000000000
  C           6.23420000000000    -12.98320000000000      7.07840000000000
  C          10.82950000000000    -11.74620000000000      2.50520000000000
  C           9.77120000000000    -12.63790000000000      2.20590000000000
  C           5.70970000000000    -14.93860000000000      5.69070000000000
  C           5.85660000000000    -13.64290000000000      8.25220000000000
  C          12.12330000000000    -11.96080000000000      2.02010000000000
  C           9.97530000000000    -13.77150000000000      1.41290000000000
  C           5.34490000000000    -15.56930000000000      6.85230000000000
  C           5.41680000000000    -14.93370000000000      8.10900000000000
  C          12.30420000000000    -13.07740000000000      1.24510000000000
  C          11.25040000000000    -13.96590000000000      0.94750000000000
  H           5.65830000000000    -15.41490000000000      4.72450000000000
  H           5.91480000000000    -13.14660000000000      9.20790000000000
  H          12.92170000000000    -11.27430000000000      2.25360000000000
  H           9.16220000000000    -14.44450000000000      1.19160000000000
  Zn         13.36670000000000      2.57640000000000     -6.55540000000000
  N          13.82860000000000      4.17580000000000     -5.50610000000000
  C          14.29600000000000      5.39750000000000     -5.84410000000000
  C          14.37750000000000      6.13380000000000     -4.63750000000000
  C          14.66450000000000      5.96250000000000     -7.06900000000000
  C          14.83010000000000      7.45680000000000     -4.61940000000000
  C          15.10610000000000      7.26000000000000     -7.03140000000000
  C          15.18760000000000      7.99320000000000     -5.82960000000000
  H          14.88750000000000      8.00840000000000     -3.69440000000000
  H          14.59720000000000      5.39300000000000     -7.98240000000000
  N          -3.98770000000000     -2.48750000000000     14.21410000000000
  C          -4.27110000000000     -3.64040000000000     14.85840000000000
  C          -3.05600000000000     -4.36450000000000     14.91790000000000
  C          -5.45170000000000     -4.14980000000000     15.40790000000000
  C          -2.98460000000000     -5.61930000000000     15.53100000000000
  C          -5.36200000000000     -5.38110000000000     16.00470000000000
  C          -4.15140000000000     -6.10150000000000     16.06580000000000
  H          -2.05330000000000     -6.16170000000000     15.57250000000000
  H          -6.37220000000000     -3.59050000000000     15.35390000000000
  Zn          1.23250000000000     13.48570000000000      4.87130000000000
  N           3.05660000000000     13.83110000000000      4.25500000000000
  N           1.53730000000000     13.05070000000000      6.75000000000000
  C           3.64600000000000     14.84110000000000      3.57890000000000
  C           4.99680000000000     14.45720000000000      3.40090000000000
  C           1.65870000000000     12.76750000000000      8.93880000000000
  C           1.01180000000000     13.49630000000000      7.91210000000000
  C           3.16450000000000     16.06160000000000      3.09510000000000
  C           5.90790000000000     15.28320000000000      2.73510000000000
  C           1.35470000000000     12.98000000000000     10.28710000000000
  C           0.04100000000000     14.45990000000000      8.20260000000000
  C           4.07220000000000     16.85800000000000      2.44550000000000
  C           5.41820000000000     16.47640000000000      2.26950000000000
  C           0.40120000000000     13.92900000000000     10.55250000000000
  C          -0.24340000000000     14.65500000000000      9.52980000000000
  H           2.13270000000000     16.34270000000000      3.23460000000000
  H           6.93530000000000     14.98170000000000      2.60640000000000
  H           1.85420000000000     12.41930000000000     11.06120000000000
  H          -0.44610000000000     15.00940000000000      7.41280000000000
  N          14.36180000000000      1.21200000000000     -5.54230000000000
  C          15.65840000000000     -0.37580000000000     -4.71270000000000
  C          15.25250000000000      0.26450000000000     -5.90860000000000
  C          16.58830000000000     -1.42000000000000     -4.72380000000000
  C          15.76510000000000     -0.12020000000000     -7.15140000000000
  C          17.07990000000000     -1.78290000000000     -5.95130000000000
  C          16.67620000000000     -1.14490000000000     -7.14230000000000
  H          15.45020000000000      0.37520000000000     -8.05610000000000
  H          16.89020000000000     -1.90060000000000     -3.80670000000000
  Zn        -13.50620000000000     -2.62170000000000      6.20950000000000
  N         -13.88130000000000     -4.25640000000000      5.18040000000000
  N         -14.62780000000000     -1.33560000000000      5.23770000000000
  C         -14.27360000000000     -5.49890000000000      5.53730000000000
  C         -14.40210000000000     -6.23110000000000      4.33220000000000
  C         -15.98370000000000      0.22620000000000      4.45600000000000
  C         -15.54180000000000     -0.42300000000000      5.63390000000000
  C         -14.53800000000000     -6.08550000000000      6.77890000000000
  C         -14.79890000000000     -7.57210000000000      4.33290000000000
  C         -16.94420000000000      1.24160000000000      4.49980000000000
  C         -16.04680000000000     -0.07650000000000      6.89110000000000
  C         -14.92630000000000     -7.40030000000000      6.75930000000000
  C         -15.05420000000000     -8.12970000000000      5.55930000000000
  C         -17.42790000000000      1.56730000000000      5.74080000000000
  C         -16.98750000000000      0.92080000000000      6.91400000000000
  H         -14.43740000000000     -5.51810000000000      7.69060000000000
  H         -14.89370000000000     -8.12050000000000      3.40910000000000
  H         -17.27360000000000      1.72980000000000      3.59630000000000
  H         -15.70230000000000     -0.57720000000000      7.78200000000000
  N          -1.55900000000000    -13.19330000000000     -6.69080000000000
  C          -1.33100000000000    -12.94210000000000     -8.87550000000000
  C          -0.89500000000000    -13.69160000000000     -7.75650000000000
  C          -0.83920000000000    -13.19620000000000    -10.15970000000000
  C           0.04580000000000    -14.71780000000000     -7.88750000000000
  C           0.08190000000000    -14.20610000000000    -10.26860000000000
  C           0.51610000000000    -14.95260000000000     -9.15390000000000
  H           0.37120000000000    -15.28210000000000     -7.02800000000000
  H          -1.17800000000000    -12.61880000000000    -11.00520000000000
  N          -6.95840000000000     13.02400000000000     -4.58280000000000
  C          -6.50430000000000     13.95840000000000     -5.44620000000000
  C          -6.60720000000000     13.38380000000000     -6.73610000000000
  C          -6.01000000000000     15.25350000000000     -5.26190000000000
  C          -6.21880000000000     14.08730000000000     -7.88060000000000
  C          -5.63490000000000     15.92760000000000     -6.39550000000000
  C          -5.73740000000000     15.35540000000000     -7.68020000000000
  H          -6.30140000000000     13.64000000000000     -8.85850000000000
  H          -5.93600000000000     15.68130000000000     -4.27460000000000
  Cl         -0.29080000000000    -15.19640000000000     -4.12910000000000
  N          -1.27040000000000    -11.86120000000000     -4.01210000000000
  Cl          6.62020000000000      2.51220000000000    -14.57110000000000
  N           4.18330000000000      1.95120000000000    -12.15620000000000
  Cl        -13.67610000000000     -2.71240000000000      8.30740000000000
  N         -11.73560000000000     -2.14850000000000      5.48700000000000
  Cl         -6.57940000000000     14.70050000000000     -1.54270000000000
  N          -6.24900000000000     11.30890000000000     -2.20100000000000
  Cl          6.28210000000000    -14.53520000000000      1.95500000000000
  N           5.83990000000000    -11.12670000000000      2.45920000000000
  Cl         13.63320000000000      2.65840000000000     -8.64350000000000
  N          11.53320000000000      2.27330000000000     -5.90150000000000
  Cl         -7.12820000000000     -1.01330000000000     14.00440000000000
  N          -4.49630000000000     -0.91850000000000     11.71750000000000
  Cl         -0.22620000000000     14.94210000000000      4.43070000000000
  N           0.98850000000000     11.67630000000000      4.12490000000000
  C           4.59350000000000     -9.46370000000000      1.70650000000000
  C           3.59960000000000     -8.82880000000000      0.95860000000000
  C           2.86570000000000     -9.62690000000000      0.11490000000000
  O           1.87440000000000     -9.02830000000000     -0.61040000000000
  H           3.41100000000000     -7.77040000000000      1.03020000000000
  C           4.83860000000000    -10.85360000000000      1.59840000000000
  C          -0.64900000000000    -10.00310000000000     -2.98910000000000
  C          -0.37610000000000    -11.38570000000000     -3.12450000000000
  C           4.09690000000000    -11.65480000000000      0.72780000000000
  C           0.10750000000000     -9.19080000000000     -2.14020000000000
  C           0.64990000000000    -12.00500000000000     -2.40860000000000
  C           3.11680000000000    -11.02480000000000     -0.00250000000000
  C           1.11940000000000     -9.80630000000000     -1.44220000000000
  C           1.38350000000000    -11.20110000000000     -1.57010000000000
  O           2.38270000000000    -11.79430000000000     -0.85600000000000
  H           0.86390000000000    -13.05700000000000     -2.49900000000000
  H          -0.08480000000000     -8.13590000000000     -2.03460000000000
  H           4.27210000000000    -12.71290000000000      0.62600000000000
  C           4.03730000000000      1.72400000000000     -9.96410000000000
  C           4.48570000000000      1.63060000000000     -8.64590000000000
  C           5.84030000000000      1.74790000000000     -8.45130000000000
  O           6.29260000000000      1.64450000000000     -7.17050000000000
  H           3.81800000000000      1.47160000000000     -7.81560000000000
  C           4.93630000000000      1.92580000000000    -11.03920000000000
  C           9.41280000000000      1.89130000000000     -5.41460000000000
  C          10.32010000000000      2.13160000000000     -6.47440000000000
  C           6.31190000000000      2.05450000000000    -10.83090000000000
  C           8.04690000000000      1.71450000000000     -5.63720000000000
  C           9.88460000000000      2.19560000000000     -7.80110000000000
  C           6.74640000000000      1.96510000000000     -9.53010000000000
  C           7.62780000000000      1.79420000000000     -6.94160000000000
  C           8.53640000000000      2.02730000000000     -8.01480000000000
  O           8.08670000000000      2.09240000000000     -9.30240000000000
  H          10.56080000000000      2.37080000000000     -8.62130000000000
  H           7.34500000000000      1.53210000000000     -4.84030000000000
  H           7.00430000000000      2.21540000000000    -11.64060000000000
  C          -9.63780000000000     -1.69220000000000      4.96430000000000
  C          -8.28500000000000     -1.41390000000000      5.17050000000000
  C          -7.87070000000000     -1.33120000000000      6.47710000000000
  O          -6.54680000000000     -1.07770000000000      6.69990000000000
  H          -7.59510000000000     -1.27420000000000      4.35490000000000
  C         -10.53560000000000     -1.88420000000000      6.04170000000000
  C          -4.31400000000000     -0.83560000000000      9.51790000000000
  C          -5.22870000000000     -0.97220000000000     10.58990000000000
  C         -10.10840000000000     -1.78520000000000      7.36770000000000
  C          -4.75360000000000     -0.86280000000000      8.19190000000000
  C          -6.59680000000000     -1.15220000000000     10.38120000000000
  C          -8.77690000000000     -1.50560000000000      7.56360000000000
  C          -6.10180000000000     -1.04420000000000      7.98990000000000
  C          -7.01430000000000     -1.19560000000000      9.07430000000000
  O          -8.34400000000000     -1.39830000000000      8.85200000000000
  H          -7.29710000000000     -1.25990000000000     11.19300000000000
  H          -4.07930000000000     -0.75630000000000      7.35920000000000
  H         -10.77670000000000     -1.92010000000000      8.20200000000000
  C           0.33290000000000      9.85660000000000      3.05660000000000
  C          -0.46050000000000      9.09140000000000      2.19640000000000
  C          -1.50640000000000      9.73620000000000      1.57730000000000
  O          -2.28700000000000      9.00650000000000      0.72650000000000
  H          -0.26760000000000      8.04830000000000      2.01130000000000
  C           0.04690000000000     11.22590000000000      3.27670000000000
  C          -5.00440000000000      9.59850000000000     -1.56050000000000
  C          -5.25070000000000     10.97760000000000     -1.35800000000000
  C          -1.01840000000000     11.87560000000000      2.65340000000000
  C          -4.00860000000000      8.91460000000000     -0.85890000000000
  C          -4.51360000000000     11.71670000000000     -0.43080000000000
  C          -1.77970000000000     11.11700000000000      1.80070000000000
  C          -3.27900000000000      9.65140000000000      0.04160000000000
  C          -3.53700000000000     11.03690000000000      0.25680000000000
  O          -2.80970000000000     11.74440000000000      1.16630000000000
  H          -4.68880000000000     12.76520000000000     -0.25580000000000
  H          -3.81300000000000      7.86640000000000     -1.01350000000000
  H          -1.23810000000000     12.91770000000000      2.81690000000000
  H          15.54430000000000      9.01100000000000     -5.87240000000000
  H          15.40350000000000      7.74440000000000     -7.94890000000000
  H           5.00690000000000      7.23450000000000    -16.71770000000000
  H           2.74540000000000      8.13370000000000    -16.83050000000000
  H           6.07940000000000     17.15260000000000      1.74930000000000
  H           3.75370000000000     17.81150000000000      2.05260000000000
  H          -5.42410000000000     15.94270000000000     -8.52990000000000
  H          -5.24710000000000     16.93130000000000     -6.31010000000000
  H          17.94810000000000      4.75110000000000      2.07430000000000
  H          18.49770000000000      2.37800000000000      2.02640000000000
  H          10.35200000000000     12.70260000000000      8.60820000000000
  H           9.13740000000000     12.10640000000000     10.63420000000000
  H          13.66150000000000     -8.88660000000000      9.18350000000000
  H          11.95210000000000     -9.32440000000000     10.86340000000000
  H           3.55310000000000      0.00660000000000     18.30620000000000
  H           3.60650000000000     -2.42120000000000     18.11130000000000
  H          -8.41150000000000    -11.49340000000000    -11.70970000000000
  H          -9.96330000000000    -12.01280000000000     -9.90470000000000
  H         -12.56400000000000     10.16520000000000    -10.55160000000000
  H         -14.23700000000000      9.65810000000000     -8.85470000000000
  H          -4.60840000000000      2.27410000000000    -17.90980000000000
  H          -4.27050000000000     -0.13560000000000    -18.03230000000000
  H         -18.94190000000000     -2.48400000000000     -2.17170000000000
  H         -18.39640000000000     -4.85820000000000     -2.21040000000000
  H          -6.24370000000000     -5.82090000000000     16.44550000000000
  H          -4.15190000000000     -7.06510000000000     16.55220000000000
  H         -15.14370000000000     -7.90160000000000      7.69020000000000
  H         -15.36460000000000     -9.16180000000000      5.61680000000000
  H           5.11330000000000    -15.48920000000000      8.98320000000000
  H           4.98920000000000    -16.58750000000000      6.81200000000000
  H          -7.05930000000000    -16.94400000000000     -2.44740000000000
  H          -4.75270000000000    -17.71990000000000     -2.33240000000000
  H          13.28370000000000    -13.29090000000000      0.84540000000000
  H          11.46320000000000    -14.82620000000000      0.33150000000000
  H          -4.31500000000000      4.86960000000000     17.07730000000000
  H          -6.39360000000000      3.63800000000000     16.76490000000000
  H           0.12900000000000     14.13360000000000     11.57670000000000
  H          -0.98470000000000     15.38780000000000      9.80980000000000
  H         -17.41040000000000      1.22750000000000      7.85860000000000
  H         -18.17140000000000      2.34450000000000      5.83150000000000
  H         -11.72080000000000     14.98970000000000      0.22060000000000
  H         -13.56940000000000     13.49100000000000     -0.30150000000000
  H           1.24400000000000    -15.73380000000000     -9.31150000000000
  H           0.49370000000000    -14.44400000000000    -11.23750000000000
  H           6.33360000000000     -2.04780000000000    -17.50620000000000
  H           4.43700000000000     -3.55780000000000    -17.74820000000000
  H          17.80130000000000     -2.58300000000000     -6.01680000000000
  H          17.10410000000000     -1.48050000000000     -8.07460000000000
  C          -0.95020000000000     -0.23960000000000      6.95310000000000
  O          -1.14600000000000      0.77570000000000      7.64260000000000
  O          -1.05270000000000     -1.38180000000000      7.47080000000000
  C           1.73560000000000      5.83940000000000      3.17140000000000
  O           2.45960000000000      6.61400000000000      2.49650000000000
  O           1.32500000000000      6.18950000000000      4.29220000000000
  Ir          0.87253002682410     -0.11799274789796      0.67308459805587
  O           3.10719749950495     -1.12043582403854      2.36458831375210
  O           3.93614996550319     -0.02563666941073      0.53219207986398
  O           2.30862577427903      1.15739010227997     -1.71377319035835
  O           1.10769348621668     -0.68076658674928     -2.33443578075774
  O           2.02563872054152     -2.81142364402362     -0.36027819538542
  O          -0.01359008513632     -3.00534366840032      0.65125183299470
  N           0.26132268822771     -0.15995565322753      2.85452283412145
  N           0.87988065734285      2.00504568882263      1.46307506418434
  C          -0.09575604358466     -1.30401357893324      3.45286326212515
  C          -0.50591259106333     -1.34933316803715      4.77266598829282
  C          -0.53718465776090     -0.16612293650260      5.51440507967514
  C          -0.14212971584819      1.02267767250403      4.89341626769302
  C           0.24832135511443      0.99595012346420      3.55028486690850
  C           0.67873576600806      2.19887533546123      2.78742347917009
  C           0.92107296543391      3.44204978033207      3.37986157838492
  C           1.39323195092724      4.49863017297268      2.59398797402876
  C           1.58777854523657      4.27555415247021      1.22970235329447
  C           1.31276530955521      3.02402894151053      0.70390261091694
  C           4.51935019262110     -0.89275245783570      2.63860132835838
  C           5.09181249794756     -0.60086217740336      1.20947999997496
  C           5.09537727102382     -2.12000065511044      3.32266265687002
  C           4.58631973390046      0.32166942570459      3.56528331840650
  C           5.47486221025435     -1.86506949613547      0.44556537874285
  C           6.22771983710102      0.40730982022573      1.16105212844547
  C           2.69554025993977      0.85986390097898     -3.09243372878500
  C           1.49829917023842     -0.02028342737205     -3.57263402647109
  C           2.87442651432574      2.16109438434050     -3.85254712363130
  C           4.01032299747663      0.08746489341908     -3.03009002686024
  C           1.83539989922478     -1.07929428931396     -4.60602099298848
  C           0.30903370182486      0.80705416871419     -4.05188063197939
  C           1.56717226266408     -4.16752987095227     -0.63244296238931
  C           0.48900885165901     -4.36913457354184      0.47604869213441
  C           2.75022833199030     -5.11678393516761     -0.55365660319221
  C           1.08661622789409     -4.79398139679957      1.81579266900014
  C           0.97435890237396     -4.16005730989913     -2.03985286205805
  C          -0.66386452075946     -5.28073801859214      0.09710201334218
  B           2.80157972749770     -0.46187206616280      1.17715876464899
  B           1.50719496120817      0.11027634577751     -1.26199995680943
  B           0.99214674680535     -2.11662315129160      0.24893068518022
  H          -0.05546468863571     -2.19194418125724      2.82601404726133
  H          -0.80117177877305     -2.28160994068721      5.23965825818803
  H          -0.16247002812925      1.94457125027217      5.46112059135431
  H           0.76977127955049      3.60276859158395      4.44114739824787
  H           1.96314052753347      5.07553181985517      0.60216462016007
  H           1.47779803336284      2.79117111731123     -0.34552524716642
  H           4.66383827507665     -2.21771924604719      4.32384699162603
  H           4.87028211751135     -3.03812749926920      2.77304350897869
  H           6.18137521329919     -2.02013204349533      3.42846963007953
  H           5.61212314856734      0.52627010501697      3.88761440614725
  H           4.18758015420067      1.21375846573216      3.06977892146561
  H           3.97434031185910      0.11937523400003      4.45006361202581
  H           4.67131468591763     -2.60727057179199      0.47756908194961
  H           5.65041976215144     -1.58830661288391     -0.59879516305996
  H           6.39266293847328     -2.30633721494451      0.84728108348059
  H           5.93153685418996      1.36720710057664      1.58956241989565
  H           6.51836586217151      0.58070950628251      0.11865061164830
  H           7.09435163176580      0.02553555031989      1.71271541155420
  H           2.99690694703429      1.95831984508999     -4.92151154681852
  H           2.00958652425458      2.81681498732995     -3.73040471932783
  H           3.76634642712791      2.67840694194051     -3.48593737863565
  H           3.87843885849594     -0.85819156424573     -2.49505115073837
  H           4.38671596754087     -0.11892932505453     -4.03683484973231
  H           4.76248787788132      0.67553366327220     -2.49428628952136
  H           2.64089923269389     -1.73342900058374     -4.26668994118793
  H           0.94663810429437     -1.69187406299602     -4.78616255771941
  H           2.11265406938147     -0.60110624506884     -5.55168736761551
  H           0.09915744257590      1.62313648248880     -3.35497025968655
  H          -0.57094089665743      0.15836357743468     -4.10108623647993
  H           0.48809765717374      1.21630551226494     -5.05203655199548
  H           2.41129154344062     -6.14556554355107     -0.72153148995680
  H           3.46476176330511     -4.86194161114976     -1.34222183839367
  H           3.26499827258936     -5.05713417072718      0.41003643681316
  H           1.43493125814904     -5.82982364389459      1.78672959864399
  H           1.93887564776432     -4.16760508801916      2.09893584308426
  H           0.31444669564363     -4.71608901005760      2.58862734457355
  H           0.13130825209718     -3.46711966440107     -2.10893549920478
  H           0.62421350015376     -5.15128991046933     -2.34307259244503
  H           1.74158684184920     -3.81788645235080     -2.73981729517716
  H          -1.39673825139285     -5.29789336251278      0.90956766453493
  H          -1.16721572093698     -4.96902833119292     -0.82042411420928
  H          -0.29634499290462     -6.30176116680058     -0.04871296588976
  Si         -4.07446255290394      2.72808022962001      2.38166814494327
  C          -2.81120094655780      1.81784441584757      1.30039016415133
  C          -2.52715815527083      0.47774382627863      1.56196030108041
  H          -2.85148969402958      0.02298592122727      2.49670131720645
  C          -2.39566814285447      2.33610803316808      0.05778496869706
  H          -2.63091117092621      3.36250048702309     -0.21171397576480
  C          -1.74837610223447      1.54414599182122     -0.87567406756754
  H          -1.47272793188447      1.96127138694857     -1.83900547283431
  C          -4.03425181093791      4.58634171917926      1.93067812367886
  H          -4.37661015648620      4.60736167175901      0.88182671353276
  C          -3.67423358856398      2.33935722392289      4.21808247101993
  H          -3.18990617016638      1.34971864934237      4.17560503187771
  C          -2.63531970536640      5.23397181150454      1.96890522705717
  H          -2.31463350777589      5.42571219159826      2.99849186152463
  H          -2.65004409820921      6.19993483381559      1.44661379516305
  H          -1.86214875094651      4.61433553620272      1.50195021308607
  C          -5.01603692614115      5.44118585671461      2.74912898724834
  H          -6.04484518910933      5.07987547721372      2.67688912350309
  H          -5.00039247630589      6.48202295157422      2.39985949184058
  H          -4.73984874267842      5.45024005294339      3.81000437945334
  C          -2.65013822211790      3.30636787761484      4.82748754117723
  H          -1.77052906122544      3.43453181734767      4.18717752281791
  H          -2.31064158953817      2.93916083523713      5.80639250418304
  H          -3.08886685304326      4.29752301889823      4.98486987571928
  C          -4.88065103845178      2.20253526226102      5.15609385571033
  H          -5.42317264504153      3.15055210536296      5.25133084337338
  H          -4.54167528826224      1.91825412712916      6.16203425966569
  H          -5.58654605155706      1.43987445308860      4.81222354562707
  C          -5.72220828543667      1.89470669457209      1.87681853761495
  H          -5.63981861930152      0.88118914089730      2.30569000812075
  C          -5.84044248217195      1.71177787566448      0.35529450284077
  H          -5.92518666392358      2.67680692513334     -0.16037189711892
  H          -6.73014386038974      1.11391553106731      0.12630716226542
  H          -4.98079820537097      1.18412158899890     -0.06486138282691
  C          -7.02385770920811      2.51619527919629      2.40858161339166
  H          -6.97234340716840      2.80416260214662      3.46254090488399
  H          -7.84235734753008      1.79313825115382      2.29827492575180
  H          -7.28830284358251      3.40678390427486      1.82694701443330
  C          -1.49994834976356      0.18930501719702     -0.61133836081606
  H          -1.11309910287108     -0.45794868920322     -1.39174289928121
  C          -1.88045419389127     -0.34220059950009      0.62555828825096
  H          -1.77118948865060     -1.40688193369575      0.81126631178609
