# Supplementary material for: Regioselective Arene C–H Borylation with a MOF-Immobilized Iridium Bipyridine Catalyst
Source: ACS Appl Mater Interfaces. 2026 Feb 13;18(7):11467–76. doi: 10.1021/acsami.5c24764 (PMC12954667; doi:10.1021/acsami.5c24764)
Supplement: Supplementary file 1 [file am5c24764_si_001.zip › DFT_coordinates_and_input_files/6_AA_HL_meta.xyz]

126
Coordinates from ORCA-job 2_m_qmreg_cpcm E -2709.964118165952
  Ir          0.87267889831817     -0.11805243390896      0.67310607675941
  O           3.14127303687138     -1.02371402989777      2.41584460896424
  O           3.94936874548318     -0.11354173295711      0.47369518982866
  O           2.10633928988870      1.28055764886208     -1.76122941181590
  O           1.34329893910432     -0.79865056794162     -2.31694201228672
  O           2.12600235414089     -2.85331306064340     -0.11301330244858
  O          -0.09523078605654     -3.00518192274593      0.40250888515463
  N           0.26126711946137     -0.15992892855050      2.85450801257335
  N           0.87986925695642      2.00504388141413      1.46307996788827
  C          -0.07606956970813     -1.29462532579350      3.48003482244625
  C          -0.23778004439398     -1.37098509267834      4.85437271064919
  C          -0.02355806328467     -0.22420446869270      5.61287271173617
  C           0.31773794767487      0.95380724406203      4.96792418216793
  C           0.44191222410262      0.96386986219288      3.57594176862439
  C           0.76467034077929      2.17394306976637      2.80034033169301
  C           0.93721145535616      3.42880231972529      3.38925000826714
  C           1.22564459074706      4.52464658066705      2.59156732937278
  C           1.33066509436507      4.34397435554882      1.21707673726734
  C           1.15049559570450      3.07195976111935      0.69500734183173
  C           4.55592237262674     -0.78732337750449      2.63992802058635
  C           5.10304462783099     -0.64685479595130      1.18131732772709
  C           5.13276975498814     -1.94990743347160      3.43081122384462
  C           4.66185741089358      0.50866389262306      3.44501738675232
  C           5.44453714263308     -1.98973369808081      0.54063540394078
  C           6.26240175328892      0.32448946834834      1.02715846614100
  C           2.60891403095247      1.01173201307843     -3.09741882520955
  C           1.66996672759308     -0.14432428218751     -3.56924111642262
  C           2.52686907541123      2.28451308172027     -3.92492649067155
  C           4.06375078922354      0.56846059623116     -2.94918270575918
  C           2.31576804905479     -1.15693272120219     -4.50188548054636
  C           0.35946693758413      0.36086772343277     -4.17142339492766
  C           1.72976261240475     -4.20767182817232     -0.44469987223463
  C           0.41217249988869     -4.36881199187762      0.37563077980751
  C           2.84959013348561     -5.15922123292359     -0.05127201873484
  C           0.66731765136282     -4.77956358082645      1.82576254015705
  C           1.50025134326775     -4.25995729260899     -1.95424075414725
  C          -0.63146823439488     -5.27543551515289     -0.25509598305938
  B           2.80157849146232     -0.46186974079563      1.17715848082180
  B           1.50713229785982      0.11030661474417     -1.26201629999505
  B           0.99213162249218     -2.11662475732146      0.24893671474322
  H          -0.21184293238966     -2.16140300344874      2.83824103739495
  H          -0.51083160376227     -2.31427073290777      5.31594909828369
  H           0.48293690156710      1.85486005257658      5.54659296351174
  H           0.84129453556764      3.55315358194454      4.46158152658206
  H           1.55072396249872      5.17221525588029      0.55145534387262
  H           1.24579454913873      2.87129058081834     -0.36816279542371
  H           4.69217542097447     -1.96696710524628      4.43300428687256
  H           4.91896710502448     -2.90453909963552      2.94451216452118
  H           6.21832886287539     -1.84291318974937      3.53654193528705
  H           5.69750217276694      0.73286084369309      3.72153095669111
  H           4.25696956597604      1.35318670081648      2.87704709013193
  H           4.07249788569108      0.39896954453761      4.36139695134789
  H           4.60865195346163     -2.68817474948033      0.63563282951014
  H           5.62900068469567     -1.82956841983669     -0.52672276502329
  H           6.34390322917135     -2.43039364571389      0.98424642313334
  H           5.98216410430362      1.33471755377322      1.33424568372861
  H           6.57350653229624      0.35877670292518     -0.02193986401033
  H           7.11956755414683     -0.00314217196932      1.62650922084515
  H           2.81420189760832      2.08689014655777     -4.96389887793359
  H           1.51910544735349      2.70714541636820     -3.91496337328357
  H           3.21680805394640      3.03118567709174     -3.51837034325482
  H           4.13152874736989     -0.34546059256298     -2.35195438152556
  H           4.53381900849188      0.40249155790990     -3.92452571993768
  H           4.61730583732794      1.35190816758060     -2.42233948302989
  H           3.17499108591100     -1.64135970022966     -4.03292447517765
  H           1.58613744954376     -1.93112090308779     -4.76127534557623
  H           2.64442278601900     -0.67228893868767     -5.42839199674165
  H          -0.10726174331889      1.10073718171948     -3.51447692178142
  H          -0.32788473575914     -0.48405380931117     -4.28110648903622
  H           0.51387152200558      0.81247073001210     -5.15697098653655
  H           2.54158783777506     -6.20043294392049     -0.20050313074009
  H           3.72589389246889     -4.97042014945417     -0.67996240114887
  H           3.14260052728195     -5.02437807242537      0.99281908333801
  H           1.00182752141682     -5.81974615050962      1.89791658179886
  H           1.42256269524214     -4.13272113134863      2.28546954336231
  H          -0.26607310817213     -4.68076238017100      2.39019754583663
  H           0.69383393354693     -3.58332350598696     -2.25018821354960
  H           1.26524640429344     -5.27589584344636     -2.28949823482449
  H           2.41379689597171     -3.92799156853207     -2.45694640456306
  H          -1.51548576871043     -5.32557743573705      0.38908980552471
  H          -0.94126409673811     -4.90472074691737     -1.23466614263204
  H          -0.23730407613372     -6.29139353602557     -0.37168483422430
  Si         -4.07446176025401      2.72808002215673      2.38166867076451
  C          -2.81120107298108      1.81784430701878      1.30039030664070
  C          -2.52715788667747      0.47774377815708      1.56196046988093
  H          -2.84382029408038      0.02445394350954      2.49896148473618
  C          -2.39566763532434      2.33610797504414      0.05778447282011
  H          -2.61691613023272      3.36930591256956     -0.20125528594675
  C          -1.74837711511628      1.54414609278710     -0.87567391229832
  H          -1.45648619582073      1.96727589276480     -1.83322289314365
  C          -3.84720898757418      4.61099429610267      2.13698398713959
  H          -4.22404960931428      4.80061601411563      1.11731906190947
  C          -3.87448378195195      2.16461238920955      4.19466789635665
  H          -3.68128465038664      1.08214204529224      4.12966305421948
  C          -2.37808418065287      5.06675676739071      2.18307126709971
  H          -1.98686071030977      5.02371107812200      3.20509130296279
  H          -2.28753950676045      6.10791329576030      1.84455600051113
  H          -1.72017064988903      4.45263168156651      1.56243668548560
  C          -4.67300435643919      5.47968942018773      3.10160365759768
  H          -5.73766183377390      5.23408879643484      3.09336266041008
  H          -4.57420918368388      6.54168734685666      2.83959590950928
  H          -4.31483074435453      5.36828431812389      4.13132512239469
  C          -2.65664046123314      2.80598763813359      4.87314880843085
  H          -1.75861898342331      2.73249775439756      4.25121856546318
  H          -2.44049253153821      2.31758569851411      5.83295092942437
  H          -2.83584377672422      3.86738172462651      5.07812363334795
  C          -5.12765055081690      2.33974351118544      5.06526863438778
  H          -5.41583240161781      3.39373503764710      5.15149409203332
  H          -4.94090651234042      1.96804834928647      6.08181954622327
  H          -5.98517096029822      1.78921179170422      4.66561638252045
  C          -5.77610213898273      2.13733930367890      1.71880142433777
  H          -5.92608050991047      1.15477379579388      2.19744845672725
  C          -5.77270606118588      1.91461492261485      0.19810066770580
  H          -5.55328979175300      2.84688290049897     -0.33860286162563
  H          -6.75896800796161      1.56928949644362     -0.13944773125391
  H          -5.02875085057735      1.17509468334528     -0.11053082051563
  C          -6.96685816444841      3.03369593557382      2.09225617054105
  H          -7.03017672723584      3.24234387655185      3.16431316316974
  H          -7.90992393229196      2.55963153592719      1.78932150498426
  H          -6.90683691564606      3.99397081189953      1.56629454016829
  C          -1.49994869129193      0.18930681684383     -0.61133932798314
  H          -1.11122382170611     -0.45916798950951     -1.39017906977262
  C          -1.88045585745950     -0.34219927994898      0.62555897614159
  H          -1.77119079241068     -1.40688094863187      0.81126513018654
  H          -0.12228564434641     -0.24562827220240      6.69394644826616
  H           1.35960184222425      5.50557106709047      3.03729626033792
