# Supplementary material for: Regioselective Arene C–H Borylation with a MOF-Immobilized Iridium Bipyridine Catalyst
Source: ACS Appl Mater Interfaces. 2026 Feb 13;18(7):11467–76. doi: 10.1021/acsami.5c24764 (PMC12954667; doi:10.1021/acsami.5c24764)
Supplement: Supplementary file 1 [file am5c24764_si_001.zip › DFT_coordinates_and_input_files/7_AA_Relax_meta.xyz]

126
Coordinates from ORCA-job 2_m_qmreg_all_cpcm E -2709.968294876016
  Ir          0.74756862482544     -0.27222738652323      0.79021609067184
  O           3.22785406324742     -0.39849179671441      2.46555881194331
  O           3.77643689426445     -0.45359258111677      0.24268017498655
  O           1.53047930424633      1.29837655360116     -1.72694952428552
  O           1.58070199608728     -0.94503357162602     -2.12744153779519
  O           1.81149706082560     -3.16069944665049      0.65550107893834
  O          -0.19079658387856     -2.91153216574677     -0.42131936524388
  N           0.36786100797199     -0.43124919363809      2.96535569405243
  N           0.76142680673049      1.82212722688300      1.59276341171318
  C           0.14278283046394     -1.59391093809794      3.59365482176468
  C           0.03470564356804     -1.69591797533896      4.97037357293339
  C           0.17305478695185     -0.54175513349430      5.73496316859158
  C           0.41313585688428      0.66168181204539      5.09273339913613
  C           0.50859720574852      0.69524982747458      3.69905553790362
  C           0.76858563806827      1.93308772759104      2.94301662940404
  C           1.03315763321367      3.15511104191546      3.56655202417938
  C           1.28902960504812      4.27707332897748      2.79493128960972
  C           1.26054709456813      4.15793357920744      1.41066940902630
  C           0.98820317206799      2.91857668680209      0.85174658719728
  C           4.65318163070085     -0.12908728043934      2.39167401119685
  C           5.01484233078020     -0.67304955205339      0.97246625308376
  C           5.35130517180208     -0.83126974506177      3.54405119602642
  C           4.82262152697361      1.38593155104241      2.50885853923879
  C           5.28455144950830     -2.17613252220281      0.96070199492971
  C           6.13825655323338      0.07254960011111      0.27050798165532
  C           2.15984305484328      1.14121665975758     -3.02748060021398
  C           1.72956972144166     -0.30866813732998     -3.42036713502958
  C           1.65454323108226      2.23437101059107     -3.95599789033156
  C           3.66680026655420      1.27894768314867     -2.81850473776429
  C           2.75512241013685     -1.08304057151348     -4.23383189059460
  C           0.36419426383285     -0.36221373906215     -4.10562860788555
  C           1.59873035127536     -4.39501237813350     -0.07947626982086
  C           0.06501624553678     -4.33833428753175     -0.38334578947997
  C           2.03844286025229     -5.56609225862571      0.78543004910243
  C          -0.79231720239318     -4.92247160255979      0.73918024560397
  C           2.45962228159776     -4.31881750979161     -1.33987144034538
  C          -0.34363360701088     -4.94224890428335     -1.71836180360950
  B           2.72445808361369     -0.42231722536058      1.15635947715854
  B           1.33730685490034      0.02788660996945     -1.15074312785895
  B           0.82125787877213     -2.23784185113979      0.28487388758076
  H           0.05869935154638     -2.46692095177842      2.95311263268792
  H          -0.14950076420413     -2.66235838519534      5.42773816619813
  H           0.51978278102151      1.56782284199625      5.67666410224357
  H           1.04838913023168      3.23294744065208      4.64723655133623
  H           1.44619133507639      5.00942815205966      0.76405449903173
  H           0.97415875888183      2.76631750663713     -0.22305208098579
  H           5.03351798757542     -0.38605115853743      4.49255521356788
  H           5.10892660490206     -1.89605827372055      3.56582069148480
  H           6.43816859803324     -0.71797548863468      3.46080913299678
  H           5.87854215336498      1.67549946996451      2.52630786826602
  H           4.32859751139648      1.89896278906200      1.67666359709962
  H           4.35622171082571      1.71943271869817      3.44171590684470
  H           4.47292469945985     -2.72073210111642      1.45230917352351
  H           5.33381193564916     -2.51179490219790     -0.07988637318773
  H           6.23483198582781     -2.41758958587982      1.44876871211886
  H           5.88775792193718      1.12537039172278      0.12067226469402
  H           6.32227784938096     -0.37890866197297     -0.70983198947468
  H           7.06385002454616      0.00814491756456      0.85386649013967
  H           2.04498618726077      2.08799220033246     -4.96954587845379
  H           0.56292084588775      2.25235933854741     -4.00045100969011
  H           2.00046702190434      3.20939987182436     -3.59728555267211
  H           4.03271445551958      0.50824047919632     -2.13464839626379
  H           4.20984833679695      1.21479785480446     -3.76740797199191
  H           3.87137981140456      2.25670778068061     -2.36962133662007
  H           3.69165232067747     -1.19777357650653     -3.68329048936805
  H           2.36482504732392     -2.08103850530851     -4.45896132421308
  H           2.96104180670128     -0.57523427089956     -5.18307461992055
  H          -0.38180601593538      0.19927383084996     -3.53388265014995
  H           0.03822333439321     -1.40591759705077     -4.15676271474835
  H           0.40486497538510      0.04031854520917     -5.12332335616318
  H           1.81560077319016     -6.51752920507996      0.28920147144993
  H           3.11992637716399     -5.51215032855640      0.94766164512123
  H           1.54572488812158     -5.55461144047890      1.76061523287509
  H          -0.71111024334111     -6.01363526201809      0.78521431588434
  H          -0.50213750606997     -4.51028819328763      1.71104449035585
  H          -1.83923581708274     -4.66106508819357      0.55430858032355
  H           2.17337550763426     -3.45968508845954     -1.95393196655900
  H           2.38366117770819     -5.23551610787435     -1.93431936985685
  H           3.50398255521659     -4.18686017671132     -1.03980836970286
  H          -1.42751446167416     -4.85268267693182     -1.84470191006799
  H           0.14263123957275     -4.42598438036757     -2.54905459978562
  H          -0.08132349492939     -6.00558568916923     -1.75956281755251
  Si         -4.06403963544671      2.69017419746634      2.45247681072173
  C          -2.87628069236510      1.65912482950003      1.39213202272906
  C          -2.55165208020886      0.34714366729933      1.72786725868726
  H          -2.83300024551701     -0.05461379901749      2.69922693627178
  C          -2.48952050919365      2.10761444338070      0.10579344467514
  H          -2.73442053347895      3.12062386897861     -0.20756831347119
  C          -1.84794866065481      1.27886358989478     -0.79371784034876
  H          -1.58020035136576      1.64989137071554     -1.77958009309238
  C          -3.71450329532434      4.54651117584818      2.15266699646086
  H          -4.12334110862033      4.74722941664306      1.14760444695682
  C          -3.87575269119302      2.15521217234480      4.27470814234679
  H          -3.81088498099355      1.05623655411149      4.22831839302511
  C          -2.21619423220025      4.88781785057848      2.12587045235355
  H          -1.77084090445257      4.78602269418101      3.12150239877632
  H          -2.06213155887073      5.92746525462016      1.80551362888562
  H          -1.64643957968651      4.24111590911650      1.45440430008370
  C          -4.42657856039938      5.49090327437012      3.13685578092528
  H          -5.50646772000968      5.32956663102845      3.18243039456366
  H          -4.25860232461171      6.53709775507617      2.84803673615420
  H          -4.02857807213974      5.36993358243634      4.15076576570713
  C          -2.57045613349471      2.66365041610603      4.90108228407866
  H          -1.70848543680850      2.47004367114942      4.25452361876998
  H          -2.38194321849204      2.17595030906778      5.86723144395090
  H          -2.61606512212547      3.74359055509408      5.08249288402783
  C          -5.07464560963864      2.48685045893992      5.17531119483968
  H          -5.24632069881062      3.56706489603064      5.24093597043702
  H          -4.89769480923024      2.12149632909897      6.19596225647792
  H          -5.99786547369765      2.02170414784788      4.81542280566406
  C          -5.81938820691985      2.21135492656448      1.84229816936702
  H          -6.04049136315080      1.26591943859268      2.36569790560575
  C          -5.86614979964791      1.92592544474253      0.33323950858804
  H          -5.58826347147054      2.81495487238388     -0.24779410320594
  H          -6.88258627976825      1.64303128766509      0.02862136871170
  H          -5.18643687279683      1.11971528495292      0.04382435151496
  C          -6.92087226996590      3.22120735293268      2.19966975835138
  H          -6.94834348350703      3.46678975015265      3.26549950811132
  H          -7.90691692179445      2.82426434039820      1.92377095526743
  H          -6.78271273992428      4.15606525671167      1.64344309239420
  C          -1.56342131322003     -0.05753063862522     -0.45628715252063
  H          -1.22240266831506     -0.76069542904950     -1.20839082353330
  C          -1.90742917677321     -0.51667065066377      0.82327693674042
  H          -1.79788807115180     -1.57017176145430      1.06045935701769
  H           0.09631328525377     -0.57818103914772      6.81726570849211
  H           1.50256774609009      5.22997662025527      3.26952894092627
