# Supplementary material for: Regioselective Arene C–H Borylation with a MOF-Immobilized Iridium Bipyridine Catalyst
Source: ACS Appl Mater Interfaces. 2026 Feb 13;18(7):11467–76. doi: 10.1021/acsami.5c24764 (PMC12954667; doi:10.1021/acsami.5c24764)
Supplement: Supplementary file 1 [file am5c24764_si_001.zip › DFT_coordinates_and_input_files/9_AA_HL_para.xyz]

126
Coordinates from ORCA-job 2_p_qmreg_cpcm E -2709.964855276870
  Ir          0.62542437920576     -0.06532443426806      0.62859840308194
  O           2.90776786411153     -1.14181004796267      2.24598041592533
  O           3.70616221136354      0.09746903156621      0.49331054367929
  O           2.09257757003978      1.02074459121884     -1.87067594640001
  O           0.49463440809259     -0.52604140381984     -2.39664650117397
  O           1.83127403988581     -2.73164049408493     -0.40434037311586
  O          -0.20919663559193     -3.01189046535604      0.59135611272472
  N           0.04377729307363     -0.10378636006609      2.80267675583133
  N           0.80812038271577      2.03195040115076      1.45159051106681
  C          -0.37625772521503     -1.22053560952111      3.41418185232598
  C          -0.65887250396687     -1.26990814284694      4.77017946043308
  C          -0.51003863123031     -0.11154760068782      5.52618896191894
  C          -0.08412035901546      1.04739216490550      4.89820294765265
  C           0.19489375558471      1.02321487339652      3.52921791180024
  C           0.69254283061822      2.19354792854712      2.78865156871963
  C           1.08295715019742      3.38253781916813      3.41036337864673
  C           1.59603239893070      4.41669364658860      2.64395136778088
  C           1.71106438721976      4.24152095991506      1.26836097215597
  C           1.30797855532105      3.03708020559974      0.71381159596978
  C           4.30944691480702     -0.89500921800816      2.53178550789007
  C           4.86534323192295     -0.51759994175569      1.12156512554138
  C           4.91587841566285     -2.14474113354281      3.14758429655314
  C           4.36141353533322      0.26889143091347      3.52187738262381
  C           5.23202516768312     -1.74162006679419      0.28413067598894
  C           6.00918503838234      0.48293002616575      1.12706343931713
  C           2.28897937220048      0.69484111576194     -3.27163354692602
  C           0.91264668870618      0.06604002186647     -3.65410321460781
  C           2.65207553335170      1.95917426577142     -4.03312423328478
  C           3.43771812130186     -0.31190658548415     -3.33738877191365
  C           0.97765763880442     -1.02181012689946     -4.71481257239495
  C          -0.13147131787955      1.11276130461809     -4.04192268687198
  C           1.47030210223374     -4.12076404748648     -0.61155940673515
  C           0.37695865227999     -4.33937059586222      0.48089873691606
  C           2.71293289119858     -4.98262111905758     -0.45434938032774
  C           0.96748552571004     -4.68003859367141      1.84926097199306
  C           0.92325145147223     -4.23670690111578     -2.03366759148211
  C          -0.71159575305845     -5.33320157414220      0.11080535134165
  B           2.56395923066506     -0.40755626512992      1.10031267352075
  B           1.14558977297648      0.13503110550699     -1.33636459135122
  B           0.75910003620179     -2.06472853886809      0.20289614320538
  H          -0.47676312320041     -2.09371720658696      2.77469175477015
  H          -0.98872694680578     -2.20121949878211      5.21894025743067
  H           0.02147315480050      1.96330876346627      5.46805297463274
  H           1.00297012795080      3.49552793171945      4.48543890579586
  H           2.11174408138366      5.02128085454352      0.62904942349053
  H           1.40218134931796      2.83663459014734     -0.35025480073446
  H           4.46096924218029     -2.33082217379291      4.12601145469965
  H           4.74313034457768     -3.01971295697247      2.51644108075448
  H           5.99530967404822     -2.02034485117710      3.29033596762397
  H           5.38602509630452      0.48248034447738      3.84407972264568
  H           3.93422033018507      1.17484480664472      3.07791246113422
  H           3.76756088695234      0.00646381650979      4.40369552929773
  H           4.40787146857363     -2.46067586129054      0.27190978662220
  H           5.41579206858588     -1.41973826431077     -0.74578613793619
  H           6.13648557632095     -2.22910692319685      0.66329595712336
  H           5.71355037161986      1.43050527390577      1.58350047885070
  H           6.32427777230338      0.68221970094557      0.09785215001287
  H           6.86814476549111      0.07937620958865      1.67519918507061
  H           2.71973457080222      1.75420823089737     -5.10760936888251
  H           1.91529118617401      2.75012410984714     -3.87338652614668
  H           3.62688243693539      2.32426530625679     -3.69405433248253
  H           3.18229247833196     -1.22849471052753     -2.79490952500871
  H           3.69259072652044     -0.56625749932762     -4.37181844633147
  H           4.31680996692509      0.13028002654777     -2.85852921693688
  H           1.59771350298792     -1.85835536917139     -4.38613074518739
  H          -0.02993944562088     -1.40021624689159     -4.91647853538312
  H           1.38648538912289     -0.62380325522677     -5.65059851412377
  H          -0.15886556342310      1.93155448601433     -3.31543561621079
  H          -1.11715928852072      0.63671792361419     -4.06363755570064
  H           0.07052823878481      1.53405789608459     -5.03250875755215
  H           2.45592813388951     -6.04569080295269     -0.52487729577725
  H           3.42271397230090     -4.74867712536565     -1.25446353333374
  H           3.20680280581769     -4.80266992039387      0.50375697539822
  H           1.39461994259553     -5.68817516685267      1.86456520941112
  H           1.74300311002147     -3.95866291523846      2.12829879977525
  H           0.17033990378809     -4.63596026901963      2.59901877383935
  H           0.03798422531202     -3.60648525257778     -2.16305460820928
  H           0.67051687459118     -5.27175259719865     -2.28678433569090
  H           1.69007162236320     -3.88659566860378     -2.73178424359382
  H          -1.42848417853988     -5.41813132244056      0.93397359000562
  H          -1.25238026632851     -5.01772297796975     -0.78430193806744
  H          -0.28130652629127     -6.32494231094833     -0.06916589269296
  Si         -3.83308599862203      3.17546618527087      2.51433767595984
  C          -3.06465706481650      1.74312476709793      1.51326128105465
  C          -3.22197726259212      0.39071677066391      1.88864861411427
  H          -3.79471659786889      0.13661923100016      2.77572907317386
  C          -2.34340293185907      1.98745182127664      0.34128163933182
  H          -2.19737941997797      3.00376454058761     -0.01295355279020
  C          -1.79754565914068      0.95011458690829     -0.42641497030801
  H          -1.32039925125077      1.17352131152791     -1.37409903310732
  C          -3.09687471797229      3.13386630785731      4.28167883562517
  H          -2.01133474287033      3.06550440134001      4.09863317310007
  C          -5.74315466171615      3.02281848519186      2.45243477513136
  H          -5.99938163817447      3.50034674002848      1.49145727340848
  C          -3.50655422990704      1.89951049240359      5.09859904123037
  H          -4.59010554577780      1.87048907820678      5.26262137500326
  H          -3.02873310576379      1.92115384639071      6.08799231664562
  H          -3.20902292470263      0.96334148908230      4.61929579785059
  C          -3.33936209858714      4.40228351154409      5.11600990419850
  H          -3.00905536150273      5.31221808700602      4.60768900160318
  H          -2.79042478548110      4.33880500575302      6.06568464809166
  H          -4.39854792015602      4.52560722727775      5.36334308844708
  C          -6.28701058259185      1.58791430143650      2.39818393214871
  H          -5.87001472414950      1.02136317146602      1.56078568111334
  H          -7.37968292543320      1.60056134786765      2.28858589888590
  H          -6.06039294858972      1.03791045157850      3.31977443189736
  C          -6.46204453641385      3.80391228137837      3.56461272983830
  H          -6.30448548276518      3.32770407152008      4.53889042783906
  H          -7.54491645484987      3.81892214804969      3.38250397621136
  H          -6.12412741315547      4.84150070364646      3.64394063797878
  C          -3.34294323424409      4.79414937211969      1.62444571542060
  H          -3.49628811666130      4.56355513515392      0.55765001584530
  C          -1.85877458622241      5.13649573334918      1.81887477187650
  H          -1.65510277316726      5.44987743418021      2.84922947759911
  H          -1.55478664109138      5.96213815370884      1.16124010516478
  H          -1.20516965612123      4.28515447014685      1.60684378646915
  C          -4.22466051406139      6.01511298373047      1.92770437951361
  H          -5.27595771767107      5.83332829188846      1.68293401475977
  H          -3.89274641645817      6.87710291854515      1.33354979071313
  H          -4.17338832089966      6.30967137987826      2.98149780818907
  C          -1.97421859563142     -0.38075809087986     -0.03693626405184
  H          -1.66325305745035     -1.19027745515241     -0.68910029302563
  C          -2.69575549286009     -0.64656801903440      1.13489229836483
  H          -2.84863965276669     -1.67720684191605      1.44330200237806
  H          -0.73048602025751     -0.10778353607316      6.58934325276052
  H           1.90733434039333      5.34403520862863      3.11501241779108
