# Supplementary material for: Regioselective Arene C–H Borylation with a MOF-Immobilized Iridium Bipyridine Catalyst
Source: ACS Appl Mater Interfaces. 2026 Feb 13;18(7):11467–76. doi: 10.1021/acsami.5c24764 (PMC12954667; doi:10.1021/acsami.5c24764)
Supplement: Supplementary file 1 [file am5c24764_si_001.zip › DFT_coordinates_and_input_files/Index.xlsx]

## Sheet: Index
	Filename	Structure/Molecule	Description
	1_PhTIPS_substrate.xyz	PhTIPS substrate	XYZ coordinates from geometry optimization using r2SCAN-3c and the CPCM(heptane) implicit solvation model
	2_bpyIrBpin3_MOF.xyz	bpydc-Ir(Bpin)3 embedded in MOF	XYZ coordinates from geometry optimization using multiscale method (r2scan-3c:GFN2-xTB)
	3_bpyIrBpin3_HL.xyz	bpydc-Ir(Bpin)3 high-level region with constraints	XYZ coordinates from geometry optimization using r2SCAN-3c and the CPCM(heptane) implicit solvation model
	4_bpyIrBpin3_Relax.xyz	bpydc-Ir(Bpin)3 high-level region, fully relaxed	XYZ coordinates from geometry optimization using r2SCAN-3c and the CPCM(heptane) implicit solvation model
	5_AA_MOF_meta.xyz	AA(meta) embedded in MOF	XYZ coordinates from geometry optimization using multiscale method (r2scan-3c:GFN2-xTB)
	6_AA_HL_meta.xyz	AA(meta) high-level region with constraints	XYZ coordinates from geometry optimization using r2SCAN-3c and the CPCM(heptane) implicit solvation model
	7_AA_Relax_meta.xyz	AA(meta) high-level region, fully relaxed	XYZ coordinates from geometry optimization using r2SCAN-3c and the CPCM(heptane) implicit solvation model
	8_AA_MOF_para.xyz	AA(para) embedded in MOF	XYZ coordinates from geometry optimization using multiscale method (r2scan-3c:GFN2-xTB)
	9_AA_HL_para.xyz	AA(para) high-level region with constraints	XYZ coordinates from geometry optimization using r2SCAN-3c and the CPCM(heptane) implicit solvation model
	10_AA_Relax_para.xyz	AA(para) high-level region, fully relaxed	XYZ coordinates from geometry optimization using r2SCAN-3c and the CPCM(heptane) implicit solvation model
	11_TS_MOF_meta.xyz	TS(meta) embedded in MOF	XYZ coordinates from geometry optimization using multiscale method (r2scan-3c:GFN2-xTB)
	12_TS_HL_meta.xyz	TS(meta) high-level region with constraints	XYZ coordinates from geometry optimization using r2SCAN-3c and the CPCM(heptane) implicit solvation model
	13_TS_Relax_meta.xyz	TS(meta) high-level region, fully relaxed	XYZ coordinates from geometry optimization using r2SCAN-3c and the CPCM(heptane) implicit solvation model
	14_TS_MOF_para.xyz	TS(para) embedded in MOF	XYZ coordinates from geometry optimization using multiscale method (r2scan-3c:GFN2-xTB)
	15_TS_HL_para.xyz	TS(para) high-level region with constraints	XYZ coordinates from geometry optimization using r2SCAN-3c and the CPCM(heptane) implicit solvation model
	16_TS_Relax_para.xyz	TS(para) high-level region, fully relaxed	XYZ coordinates from geometry optimization using r2SCAN-3c and the CPCM(heptane) implicit solvation model
	17_OA_MOF_meta.xyz	OA(meta) embedded in MOF	XYZ coordinates from geometry optimization using multiscale method (r2scan-3c:GFN2-xTB)
	18_OA_HL_meta.xyz	OA(meta) high-level region with constraints	XYZ coordinates from geometry optimization using r2SCAN-3c and the CPCM(heptane) implicit solvation model
	19_OA_Relax_meta.xyz	OA(meta) high-level region, fully relaxed	XYZ coordinates from geometry optimization using r2SCAN-3c and the CPCM(heptane) implicit solvation model
	20_OA_MOF_para.xyz	OA(para) embedded in MOF	XYZ coordinates from geometry optimization using multiscale method (r2scan-3c:GFN2-xTB)
	21_OA_HL_para.xyz	OA(para) high-level region with constraints	XYZ coordinates from geometry optimization using r2SCAN-3c and the CPCM(heptane) implicit solvation model
	22_OA_Relax_para.xyz	OA(para) high-level region, fully relaxed	XYZ coordinates from geometry optimization using r2SCAN-3c and the CPCM(heptane) implicit solvation model
	23_Orca_inp_AA_MOF_para.txt	AA(para) embedded in MOF	Sample Orca input file for optimization and numerical frequency calculation using the multiscale method (r2scan-3c:GFN2-xTB)
	24_Orca_inp_AA_HL_para.txt	AA(para) high-level region with constraints	Sample Orca input file for constrained optimization and frequency calculation using r2SCAN-3c and the CPCM(heptane) implicit solvation model. Includes cartesian constraints for core atoms of the catalyst and substrate.
	25_Orca_inp_AA_HL_para_SP.txt	AA(para) high-level region with constraints	Sample Orca input file for single point calculations at the ωB97M-V/def2-QZVP level with the CPCM(heptane) implicit solvation model.
	26_Orca_inp_AA_Relax_para.txt	AA(para) high-level region, fully relaxed	Sample Orca input file for optimization and frequency calculation using r2SCAN-3c and the CPCM(heptane) implicit solvation model.
